# Supplementary material for: 2-Cyano-N′-[1-(2-hy­droxy­phen­yl)ethyl­idene]acetohydrazide monohydrate
Source: Acta Crystallogr Sect E Struct Rep Online. 2011 Oct 22;67(Pt 11):o3001. doi: 10.1107/S1600536811042565 (PMC3247401; doi:10.1107/S1600536811042565)
Supplement: Supplementary file 1 [file e-67-o3001-sup1.cif]

##############################################################################
###                                                                        ###
###           Electronic papers (Acta Crystallographica Section C)         ###
###                                                                        ###
##############################################################################
#                                                                            #
# This paper is published electronically. It meets the data-validation       #
# criteria for publication in Acta Crystallographica Section C.              #
# The submission has been checked by a Section C Co-editor though the text   #
# in _publ_section_comments is the responsibility of the authors.            #
#                                                                            #
# Electronic papers are listed in the printed contents pages of an issue of  #
# Acta Crystallographica Section C within two months of acceptance and are   #
# available by email and via the online contents pages for that issue.       #
#                                                                            #
# Software is freely available for graphical display of the structure(s) in  #
# this CIF.  For information consult the CIF home page http://www.iucr.org/  #
# cif/home.html                                                              #
#                                                                            #
#            Copyright International Union of Crystallography                #
#                                                                            #
##############################################################################
data_I
_audit_creation_method     SHELXL-97
_chemical_name_systematic
;
2-Cyano-<i>N</i>'-[1-(2-hydroxyphenyl)ethylidene]acetohydrazide monohydrate
;
_chemical_name_common     ?
_chemical_formula_moiety     'C11 H11 N3 O2, H2 O'
_chemical_formula_sum     'C11 H13 N3 O3'
_chemical_formula_iupac     'C11 H11 N3 O2, H2 O'
_chemical_formula_weight     235.24
_chemical_melting_point     ?
_symmetry_cell_setting     monoclinic
_symmetry_space_group_name_H-M     'P 21/n'
loop_
    _symmetry_equiv_pos_as_xyz
    'x, y, z'
    '-x+1/2, y+1/2, -z+1/2'
    '-x, -y, -z'
    'x-1/2, -y-1/2, z-1/2'
_cell_length_a     17.387(3)
_cell_length_b     7.576(2)
_cell_length_c     17.855(3)
_cell_angle_alpha     90.00
_cell_angle_beta     90.962(2)
_cell_angle_gamma     90.00
_cell_volume     2351.7(8)
_cell_formula_units_Z     8
_cell_measurement_reflns_used     2383
_cell_measurement_theta_min     2.3
_cell_measurement_theta_max     24.5
_cell_measurement_temperature     298(2)
_exptl_crystal_description     block
_exptl_crystal_colour     colorless
_exptl_crystal_size_max     0.20
_exptl_crystal_size_mid     0.18
_exptl_crystal_size_min     0.17
_exptl_crystal_density_diffrn     1.329
_exptl_crystal_density_meas     ?
_exptl_crystal_density_method     'not measured'
_exptl_crystal_F_000     992
_exptl_absorpt_coefficient_mu     0.099
_exptl_absorpt_correction_type     multi-scan
_exptl_absorpt_process_details     '(SADABS; Sheldrick, 2004)'
_exptl_absorpt_correction_T_min     0.9805
_exptl_absorpt_correction_T_max     0.9834
_exptl_special_details
;
;
_diffrn_ambient_temperature     298(2)
_diffrn_radiation_type     MoK\a
_diffrn_radiation_wavelength     0.71073
_diffrn_radiation_source     'fine-focus sealed tube'
_diffrn_radiation_monochromator     graphite
_diffrn_measurement_device_type     'Bruker SMART 1K CCD area-detector'
_diffrn_measurement_method     \w
_diffrn_detector_area_resol_mean     ?
_diffrn_reflns_number     14877
_diffrn_reflns_av_R_equivalents     0.0599
_diffrn_reflns_av_sigmaI/netI     0.0805
_diffrn_reflns_theta_min     2.28
_diffrn_reflns_theta_max     27.00
_diffrn_reflns_theta_full     27.00
_diffrn_measured_fraction_theta_max     0.972
_diffrn_measured_fraction_theta_full     0.972
_diffrn_reflns_limit_h_min     -22
_diffrn_reflns_limit_h_max     22
_diffrn_reflns_limit_k_min     -9
_diffrn_reflns_limit_k_max     9
_diffrn_reflns_limit_l_min     -22
_diffrn_reflns_limit_l_max     21
_diffrn_standards_number     0
_diffrn_standards_interval_count     ?
_diffrn_standards_interval_time     ?
_diffrn_standards_decay_%     ?
_refine_special_details
;
Refinement of <i>F</i>^2^ against ALL reflections. The weighted <i>R</i>-factor
<i>wR</i> and goodness of fit <i>S</i> are based on <i>F</i>^2^, conventional
<i>R</i>-factors <i>R</i> are based on <i>F</i>, with <i>F</i> set to zero for
negative <i>F</i>^2^. The threshold expression of <i>F</i>^2^ >
\s(<i>F</i>^2^) is used only for calculating <i>R</i>-factors(gt) <i>etc</i>.
and is not relevant to the choice of reflections for refinement.
<i>R</i>-factors based on <i>F</i>^2^ are statistically about twice as large
as those based on <i>F</i>, and <i>R</i>- factors based on ALL data will be
even larger.
;
_reflns_number_total     4994
_reflns_number_gt     2551
_reflns_threshold_expression     I>2\s(I)
_refine_ls_structure_factor_coef     Fsqd
_refine_ls_matrix_type     full
_refine_ls_R_factor_all     0.1468
_refine_ls_R_factor_gt     0.0699
_refine_ls_wR_factor_gt     0.1246
_refine_ls_wR_factor_ref     0.1468
_refine_ls_goodness_of_fit_ref     1.019
_refine_ls_restrained_S_all     1.018
_refine_ls_number_reflns     4994
_refine_ls_number_parameters     329
_refine_ls_number_restraints     8
_refine_ls_hydrogen_treatment     mixed
_refine_ls_weighting_scheme     calc
_refine_ls_weighting_details
         'calc w=1/[\s^2^(Fo^2^)+(0.0535P)^2^+0.2161P] where P=(Fo^2^+2Fc^2^)/3'
_atom_sites_solution_hydrogens     geom
_atom_sites_solution_primary     direct
_atom_sites_solution_secondary     difmap
_refine_ls_shift/su_max     0.000
_refine_ls_shift/su_mean     0.000
_refine_diff_density_max     0.189
_refine_diff_density_min     -0.175
_refine_ls_extinction_method     none
_refine_ls_extinction_coef     ?
loop_
    _atom_type_symbol
    _atom_type_description
    _atom_type_scat_dispersion_real
    _atom_type_scat_dispersion_imag
    _atom_type_scat_source
    'C' 'C' 0.0033 0.0016
                         'International Tables Vol C Tables 4.2.6.8 and 6.1.1.4'
    'H' 'H' 0.0000 0.0000
                         'International Tables Vol C Tables 4.2.6.8 and 6.1.1.4'
    'N' 'N' 0.0061 0.0033
                         'International Tables Vol C Tables 4.2.6.8 and 6.1.1.4'
    'O' 'O' 0.0106 0.0060
                         'International Tables Vol C Tables 4.2.6.8 and 6.1.1.4'
_computing_data_collection     'SMART (Bruker, 2001)'
_computing_cell_refinement     'SAINT (Bruker, 2001)'
_computing_data_reduction     'SAINT (Bruker, 2001)'
_computing_structure_solution     'SHELXTL (Sheldrick, 2008)'
_computing_structure_refinement     'SHELXTL (Sheldrick, 2008)'
_computing_molecular_graphics     'SHELXTL (Sheldrick, 2008)'
_computing_publication_material     'SHELXTL (Sheldrick, 2008)'
loop_
    _atom_site_type_symbol
    _atom_site_label
    _atom_site_fract_x
    _atom_site_fract_y
    _atom_site_fract_z
    _atom_site_U_iso_or_equiv
    _atom_site_adp_type
    _atom_site_calc_flag
    _atom_site_refinement_flags
    _atom_site_occupancy
    _atom_site_symmetry_multiplicity
    _atom_site_disorder_assembly
    _atom_site_disorder_group
    N N1 0.04236(11) 0.8041(3) 0.03832(12) 0.0382(5) Uani d . 1 1 . .
    N N2 0.11383(11) 0.8825(3) 0.04497(12) 0.0384(6) Uani d D 1 1 . .
    N N3 0.23967(15) 1.1713(4) 0.24440(16) 0.0695(8) Uani d . 1 1 . .
    N N4 0.52913(12) 0.2797(3) 1.02064(12) 0.0413(6) Uani d . 1 1 . .
    N N5 0.52601(12) 0.3436(3) 1.09279(13) 0.0448(6) Uani d D 1 1 . .
    N N6 0.7097(2) 0.4674(6) 1.28277(19) 0.1359(17) Uani d . 1 1 . .
    O O1 -0.07228(11) 0.6992(3) 0.11129(11) 0.0655(6) Uani d . 1 1 . .
    H H1 -0.0294 0.7422 0.1060 0.098 Uiso calc R 1 1 . .
    O O2 0.09556(10) 0.9093(3) 0.16978(10) 0.0584(6) Uani d . 1 1 . .
    O O3 0.61680(9) 0.1973(3) 0.91423(10) 0.0626(6) Uani d . 1 1 . .
    H H3A 0.6061 0.2342 0.9560 0.094 Uiso calc R 1 1 . .
    O O4 0.65614(10) 0.3548(3) 1.10066(11) 0.0614(6) Uani d . 1 1 . .
    O O5 0.10243(14) 0.9509(4) 0.32426(12) 0.0823(8) Uani d D 1 1 . .
    O O6 0.76091(12) 0.0749(3) 0.05910(11) 0.0669(7) Uani d D 1 1 . .
    C C1 -0.06363(13) 0.6818(3) -0.02411(15) 0.0364(6) Uani d . 1 1 . .
    C C2 -0.10201(15) 0.6524(4) 0.04338(17) 0.0452(7) Uani d . 1 1 . .
    C C3 -0.17375(16) 0.5708(4) 0.04299(19) 0.0577(8) Uani d . 1 1 . .
    H H3 -0.1992 0.5539 0.0878 0.069 Uiso calc R 1 1 . .
    C C4 -0.20720(16) 0.5150(4) -0.0231(2) 0.0608(9) Uani d . 1 1 . .
    H H4 -0.2546 0.4582 -0.0225 0.073 Uiso calc R 1 1 . .
    C C5 -0.17115(17) 0.5424(4) -0.0898(2) 0.0580(9) Uani d . 1 1 . .
    H H5C -0.1940 0.5052 -0.1346 0.070 Uiso calc R 1 1 . .
    C C6 -0.10039(15) 0.6262(4) -0.08989(16) 0.0480(8) Uani d . 1 1 . .
    H H6 -0.0766 0.6460 -0.1354 0.058 Uiso calc R 1 1 . .
    C C7 0.01282(13) 0.7672(3) -0.02630(15) 0.0345(6) Uani d . 1 1 . .
    C C8 0.05050(15) 0.8057(4) -0.09932(15) 0.0515(8) Uani d . 1 1 . .
    H H8A 0.0888 0.8957 -0.0921 0.077 Uiso calc R 1 1 . .
    H H8B 0.0125 0.8457 -0.1350 0.077 Uiso calc R 1 1 . .
    H H8C 0.0744 0.7004 -0.1177 0.077 Uiso calc R 1 1 . .
    C C9 0.13657(14) 0.9254(4) 0.11518(17) 0.0406(7) Uani d . 1 1 . .
    C C10 0.21757(14) 0.9977(4) 0.12086(16) 0.0496(8) Uani d . 1 1 . .
    H H10A 0.2539 0.9009 0.1186 0.060 Uiso calc R 1 1 . .
    H H10B 0.2267 1.0749 0.0786 0.060 Uiso calc R 1 1 . .
    C C11 0.23035(14) 1.0954(4) 0.19022(18) 0.0471(8) Uani d . 1 1 . .
    C C12 0.47824(13) 0.1629(3) 0.90922(15) 0.0389(7) Uani d . 1 1 . .
    C C13 0.55132(15) 0.1436(4) 0.87800(15) 0.0465(8) Uani d . 1 1 . .
    C C14 0.55919(17) 0.0688(4) 0.80791(17) 0.0619(9) Uani d . 1 1 . .
    H H14 0.6080 0.0552 0.7882 0.074 Uiso calc R 1 1 . .
    C C15 0.4960(2) 0.0143(4) 0.76702(17) 0.0643(9) Uani d . 1 1 . .
    H H15 0.5023 -0.0372 0.7202 0.077 Uiso calc R 1 1 . .
    C C16 0.42393(19) 0.0356(4) 0.79496(19) 0.0624(9) Uani d . 1 1 . .
    H H16 0.3810 0.0012 0.7669 0.075 Uiso calc R 1 1 . .
    C C17 0.41539(16) 0.1081(4) 0.86462(18) 0.0536(8) Uani d . 1 1 . .
    H H17 0.3660 0.1215 0.8831 0.064 Uiso calc R 1 1 . .
    C C18 0.46728(14) 0.2340(3) 0.98523(15) 0.0400(7) Uani d . 1 1 . .
    C C19 0.38820(15) 0.2469(5) 1.01681(17) 0.0688(10) Uani d . 1 1 . .
    H H19A 0.3919 0.2576 1.0703 0.103 Uiso calc R 1 1 . .
    H H19B 0.3595 0.1427 1.0040 0.103 Uiso calc R 1 1 . .
    H H19C 0.3625 0.3487 0.9964 0.103 Uiso calc R 1 1 . .
    C C20 0.59330(16) 0.3755(4) 1.12859(15) 0.0443(7) Uani d . 1 1 . .
    C C21 0.58370(16) 0.4428(4) 1.20823(15) 0.0546(8) Uani d . 1 1 . .
    H H21A 0.5595 0.5582 1.2065 0.066 Uiso calc R 1 1 . .
    H H21B 0.5499 0.3637 1.2348 0.066 Uiso calc R 1 1 . .
    C C22 0.6557(2) 0.4559(5) 1.24854(19) 0.0759(11) Uani d . 1 1 . .
    H H2 0.1463(13) 0.880(4) 0.0059(11) 0.080 Uiso d D 1 1 . .
    H H5 0.4823(10) 0.368(4) 1.1171(15) 0.080 Uiso d D 1 1 . .
    H H5A 0.1041(17) 0.937(4) 0.2772(6) 0.080 Uiso d D 1 1 . .
    H H6A 0.7337(16) 0.163(3) 0.0707(15) 0.080 Uiso d D 1 1 . .
    H H5B 0.1286(16) 1.039(3) 0.3379(15) 0.080 Uiso d D 1 1 . .
    H H6B 0.7723(17) 0.019(3) 0.0987(11) 0.080 Uiso d D 1 1 . .
loop_
    _atom_site_aniso_label
    _atom_site_aniso_U_11
    _atom_site_aniso_U_22
    _atom_site_aniso_U_33
    _atom_site_aniso_U_12
    _atom_site_aniso_U_13
    _atom_site_aniso_U_23
    N1 0.0374(12) 0.0357(14) 0.0415(15) 0.0014(10) -0.0027(10) 0.0008(12)
    N2 0.0390(12) 0.0451(15) 0.0310(15) 0.0014(10) -0.0022(10) -0.0015(12)
    N3 0.0771(19) 0.074(2) 0.057(2) -0.0111(15) -0.0134(15) -0.0057(17)
    N4 0.0430(13) 0.0508(15) 0.0303(14) 0.0010(11) 0.0024(10) 0.0005(12)
    N5 0.0449(14) 0.0549(16) 0.0348(15) 0.0034(12) 0.0067(11) -0.0013(13)
    N6 0.092(3) 0.233(5) 0.082(3) -0.017(3) -0.021(2) -0.051(3)
    O1 0.0614(13) 0.0916(18) 0.0436(14) -0.0126(12) 0.0070(10) 0.0058(12)
    O2 0.0450(11) 0.0912(17) 0.0389(13) -0.0068(10) 0.0018(9) -0.0022(11)
    O3 0.0386(10) 0.1050(18) 0.0441(13) 0.0030(11) 0.0005(9) -0.0131(13)
    O4 0.0458(11) 0.0855(17) 0.0530(14) -0.0069(11) 0.0077(9) -0.0082(12)
    O5 0.0884(17) 0.108(2) 0.0508(15) -0.0382(14) 0.0206(13) -0.0045(15)
    O6 0.0567(13) 0.090(2) 0.0542(15) 0.0036(11) 0.0051(11) 0.0093(13)
    C1 0.0382(14) 0.0330(16) 0.0378(17) 0.0080(12) -0.0024(12) 0.0038(14)
    C2 0.0454(15) 0.0450(19) 0.045(2) 0.0040(14) -0.0027(14) 0.0052(16)
    C3 0.0477(17) 0.060(2) 0.065(2) -0.0003(15) 0.0080(16) 0.0150(19)
    C4 0.0408(16) 0.049(2) 0.092(3) -0.0020(14) -0.0071(18) 0.009(2)
    C5 0.0531(18) 0.053(2) 0.067(2) -0.0006(15) -0.0208(17) -0.0009(18)
    C6 0.0485(16) 0.0470(19) 0.048(2) 0.0045(14) -0.0059(14) 0.0026(15)
    C7 0.0385(14) 0.0317(16) 0.0334(17) 0.0075(11) -0.0017(12) 0.0033(13)
    C8 0.0453(15) 0.067(2) 0.0417(19) -0.0043(14) -0.0018(13) 0.0024(16)
    C9 0.0366(14) 0.0436(18) 0.0415(19) 0.0054(12) -0.0011(13) 0.0041(15)
    C10 0.0384(15) 0.066(2) 0.045(2) 0.0052(14) -0.0032(13) -0.0046(16)
    C11 0.0392(15) 0.055(2) 0.047(2) -0.0027(13) -0.0065(14) 0.0077(17)
    C12 0.0426(15) 0.0383(17) 0.0357(17) -0.0015(12) -0.0007(12) 0.0086(14)
    C13 0.0465(16) 0.060(2) 0.0327(18) 0.0011(14) -0.0028(13) 0.0050(16)
    C14 0.0600(19) 0.087(3) 0.038(2) 0.0016(17) 0.0045(15) -0.0049(19)
    C15 0.090(3) 0.070(2) 0.033(2) -0.0125(19) -0.0023(18) 0.0001(17)
    C16 0.071(2) 0.064(2) 0.052(2) -0.0215(18) -0.0126(17) 0.0075(19)
    C17 0.0477(17) 0.061(2) 0.052(2) -0.0074(15) -0.0003(15) 0.0073(18)
    C18 0.0392(15) 0.0393(18) 0.0414(18) 0.0016(12) 0.0012(13) 0.0083(14)
    C19 0.0436(17) 0.098(3) 0.065(2) -0.0001(17) 0.0098(15) -0.010(2)
    C20 0.0498(17) 0.0450(19) 0.0383(18) -0.0031(14) 0.0052(14) 0.0070(15)
    C21 0.0664(19) 0.057(2) 0.0404(19) -0.0009(16) 0.0021(15) -0.0048(16)
    C22 0.074(2) 0.105(3) 0.049(2) -0.012(2) 0.0000(19) -0.021(2)
_geom_special_details
;
All e.s.d.'s (except the e.s.d. in the dihedral angle between two l.s. planes)
are estimated using the full covariance matrix. The cell e.s.d.'s are taken
into account individually in the estimation of e.s.d.'s in distances, angles
and torsion angles; correlations between e.s.d.'s in cell parameters are only
used when they are defined by crystal symmetry. An approximate (isotropic)
treatment of cell e.s.d.'s is used for estimating e.s.d.'s involving l.s.
planes.
;
loop_
    _geom_bond_atom_site_label_1
    _geom_bond_atom_site_label_2
    _geom_bond_site_symmetry_2
    _geom_bond_distance
    _geom_bond_publ_flag
    N1 C7 . 1.286(3) ?
    N1 N2 . 1.381(3) ?
    N2 C9 . 1.348(3) ?
    N2 H2 . 0.904(10) ?
    N3 C11 . 1.135(3) ?
    N4 C18 . 1.286(3) ?
    N4 N5 . 1.378(3) ?
    N5 C20 . 1.346(3) ?
    N5 H5 . 0.901(10) ?
    N6 C22 . 1.115(4) ?
    O1 C2 . 1.357(3) ?
    O1 H1 . 0.8200 ?
    O2 C9 . 1.224(3) ?
    O3 C13 . 1.362(3) ?
    O3 H3A . 0.8200 ?
    O4 C20 . 1.219(3) ?
    O5 H5A . 0.848(10) ?
    O5 H5B . 0.845(10) ?
    O6 H6A . 0.848(10) ?
    O6 H6B . 0.843(10) ?
    C1 C6 . 1.393(3) ?
    C1 C2 . 1.405(4) ?
    C1 C7 . 1.480(3) ?
    C2 C3 . 1.392(4) ?
    C3 C4 . 1.373(4) ?
    C3 H3 . 0.9300 ?
    C4 C5 . 1.372(4) ?
    C4 H4 . 0.9300 ?
    C5 C6 . 1.384(4) ?
    C5 H5C . 0.9300 ?
    C6 H6 . 0.9300 ?
    C7 C8 . 1.498(3) ?
    C8 H8A . 0.9600 ?
    C8 H8B . 0.9600 ?
    C8 H8C . 0.9600 ?
    C9 C10 . 1.513(3) ?
    C10 C11 . 1.457(4) ?
    C10 H10A . 0.9700 ?
    C10 H10B . 0.9700 ?
    C12 C13 . 1.404(3) ?
    C12 C17 . 1.404(4) ?
    C12 C18 . 1.476(3) ?
    C13 C14 . 1.383(4) ?
    C14 C15 . 1.372(4) ?
    C14 H14 . 0.9300 ?
    C15 C16 . 1.367(4) ?
    C15 H15 . 0.9300 ?
    C16 C17 . 1.370(4) ?
    C16 H16 . 0.9300 ?
    C17 H17 . 0.9300 ?
    C18 C19 . 1.498(3) ?
    C19 H19A . 0.9600 ?
    C19 H19B . 0.9600 ?
    C19 H19C . 0.9600 ?
    C20 C21 . 1.523(4) ?
    C21 C22 . 1.437(4) ?
    C21 H21A . 0.9700 ?
    C21 H21B . 0.9700 ?
loop_
    _geom_angle_atom_site_label_1
    _geom_angle_atom_site_label_2
    _geom_angle_atom_site_label_3
    _geom_angle_site_symmetry_1
    _geom_angle_site_symmetry_3
    _geom_angle
    _geom_angle_publ_flag
    C7 N1 N2 . . 121.1(2) ?
    C9 N2 N1 . . 115.7(2) ?
    C9 N2 H2 . . 123.0(19) ?
    N1 N2 H2 . . 119.9(19) ?
    C18 N4 N5 . . 120.6(2) ?
    C20 N5 N4 . . 117.4(2) ?
    C20 N5 H5 . . 117.9(19) ?
    N4 N5 H5 . . 124.7(19) ?
    C2 O1 H1 . . 109.5 ?
    C13 O3 H3A . . 109.5 ?
    H5A O5 H5B . . 111(2) ?
    H6A O6 H6B . . 108(2) ?
    C6 C1 C2 . . 117.2(2) ?
    C6 C1 C7 . . 120.6(2) ?
    C2 C1 C7 . . 122.1(2) ?
    O1 C2 C3 . . 116.6(3) ?
    O1 C2 C1 . . 123.1(2) ?
    C3 C2 C1 . . 120.3(3) ?
    C4 C3 C2 . . 120.5(3) ?
    C4 C3 H3 . . 119.7 ?
    C2 C3 H3 . . 119.7 ?
    C5 C4 C3 . . 120.5(3) ?
    C5 C4 H4 . . 119.8 ?
    C3 C4 H4 . . 119.8 ?
    C4 C5 C6 . . 119.3(3) ?
    C4 C5 H5C . . 120.4 ?
    C6 C5 H5C . . 120.4 ?
    C5 C6 C1 . . 122.2(3) ?
    C5 C6 H6 . . 118.9 ?
    C1 C6 H6 . . 118.9 ?
    N1 C7 C1 . . 114.6(2) ?
    N1 C7 C8 . . 124.4(2) ?
    C1 C7 C8 . . 121.0(2) ?
    C7 C8 H8A . . 109.5 ?
    C7 C8 H8B . . 109.5 ?
    H8A C8 H8B . . 109.5 ?
    C7 C8 H8C . . 109.5 ?
    H8A C8 H8C . . 109.5 ?
    H8B C8 H8C . . 109.5 ?
    O2 C9 N2 . . 123.5(2) ?
    O2 C9 C10 . . 122.5(3) ?
    N2 C9 C10 . . 114.1(2) ?
    C11 C10 C9 . . 111.7(2) ?
    C11 C10 H10A . . 109.3 ?
    C9 C10 H10A . . 109.3 ?
    C11 C10 H10B . . 109.3 ?
    C9 C10 H10B . . 109.3 ?
    H10A C10 H10B . . 107.9 ?
    N3 C11 C10 . . 179.4(3) ?
    C13 C12 C17 . . 116.4(3) ?
    C13 C12 C18 . . 122.3(2) ?
    C17 C12 C18 . . 121.2(2) ?
    O3 C13 C14 . . 117.2(2) ?
    O3 C13 C12 . . 122.4(3) ?
    C14 C13 C12 . . 120.4(3) ?
    C15 C14 C13 . . 121.0(3) ?
    C15 C14 H14 . . 119.5 ?
    C13 C14 H14 . . 119.5 ?
    C16 C15 C14 . . 120.1(3) ?
    C16 C15 H15 . . 120.0 ?
    C14 C15 H15 . . 120.0 ?
    C15 C16 C17 . . 119.5(3) ?
    C15 C16 H16 . . 120.2 ?
    C17 C16 H16 . . 120.2 ?
    C16 C17 C12 . . 122.6(3) ?
    C16 C17 H17 . . 118.7 ?
    C12 C17 H17 . . 118.7 ?
    N4 C18 C12 . . 115.5(2) ?
    N4 C18 C19 . . 124.2(3) ?
    C12 C18 C19 . . 120.2(2) ?
    C18 C19 H19A . . 109.5 ?
    C18 C19 H19B . . 109.5 ?
    H19A C19 H19B . . 109.5 ?
    C18 C19 H19C . . 109.5 ?
    H19A C19 H19C . . 109.5 ?
    H19B C19 H19C . . 109.5 ?
    O4 C20 N5 . . 124.1(3) ?
    O4 C20 C21 . . 122.6(3) ?
    N5 C20 C21 . . 113.3(2) ?
    C22 C21 C20 . . 112.5(3) ?
    C22 C21 H21A . . 109.1 ?
    C20 C21 H21A . . 109.1 ?
    C22 C21 H21B . . 109.1 ?
    C20 C21 H21B . . 109.1 ?
    H21A C21 H21B . . 107.8 ?
    N6 C22 C21 . . 176.7(4) ?
loop_
    _geom_hbond_atom_site_label_D
    _geom_hbond_atom_site_label_H
    _geom_hbond_atom_site_label_A
    _geom_hbond_site_symmetry_A
    _geom_hbond_distance_DH
    _geom_hbond_distance_HA
    _geom_hbond_distance_DA
    _geom_hbond_angle_DHA
    O6 H6B N6 2_646 0.843(10) 2.170(15) 2.975(4) 159(3)
    O5 H5B O3 4_575 0.845(10) 2.43(2) 3.120(4) 140(3)
    O6 H6A O4 1_554 0.848(10) 2.057(11) 2.900(3) 173(3)
    O5 H5A O2 . 0.848(10) 1.933(10) 2.777(3) 174(3)
    N5 H5 O5 2_546 0.901(10) 1.926(11) 2.820(3) 171(3)
    N2 H2 O6 3_665 0.904(10) 2.032(14) 2.905(3) 162(3)
    O3 H3A N4 . 0.82 1.82 2.534(3) 145.4
    O1 H1 N1 . 0.82 1.81 2.528(3) 144.8
data_global
_journal_date_recd_electronic     2011-10-08
_journal_date_accepted     2011-10-14
_journal_name_full     'Acta Crystallographica, Section E'
_journal_year     2011
_journal_volume     67
_journal_issue     11
_journal_page_first     eo3001
_journal_page_last     eo3001
_journal_paper_category     QO
_journal_coeditor_code     QM2036
_publ_contact_author_name     'Hongbo Li'
_publ_contact_author_address
;
College of Chemistry and Biology Engineering
Yancheng Institute of Technology
Yancheng 224051
People's Republic of China
;
_publ_contact_author_email     hbli@ycit.edu.cn
_publ_contact_author_fax     ?
_publ_contact_author_phone     ?
_publ_section_title
;
2-Cyano-<i>N</i>'-[1-(2-hydroxyphenyl)ethylidene]acetohydrazide monohydrate
;
loop_
    _publ_author_name
    _publ_author_address
    'Hongbo Li'
;
College of Chemistry and Biology Engineering
Yancheng Institute of Technology
Yancheng 224051
People's Republic of China
;
    'Peng Chen'
;
College of Chemistry and Biology Engineering
Yancheng Institute of Technology
Yancheng 224051
People's Republic of China
;
    'Zhonglu You'
;
Department of Chemistry and Chemical Engineering
Liaoning Normal University
Dalian 116029
People's Republic of China
;
_publ_section_abstract
;
The title compound, C~11~H~11~N~3~O~2~.H~2~O, was obtained by the reaction of
2-acetylphenol with cyanoacetohydrazide in methanol. The asymmetric unit
contains two hydrazone molecules and two water molecules of crystallization.
There is an intramolecular O---H...N hydrogen bond in each hydrazone molecule.
The crystal structure is stabilized by intermolecular N---H...O, O---H...O and
O---H...N hydrogen bonds.
;
_publ_section_comment
;
Recently, a great number of hydrazones derived from the reaction of
salicylaldehyde and its derivatives with benzohydrazides have been reported
(Wang <i>et al.</i>, 2011; Hashemian <i>et al.</i>, 2011; Singh
& Singh, 2010;
Ahmad <i>et al.</i>, 2010). As a continuation of our work on the
hydrazones
derived from cyanoacetohydrazide (Li & Ni, 2011; Li & Chen,
2011), in this
paper, the title new hydrazone compound, (I), is reported.
The asymmetric unit of the compound contains two hydrazone molecules and two
water molecules of crystallization, Fig. 1. There is an intramolecular
O---H...N hydrogen bond (Table 1) in the hydrazone molecule. The non-hydrogen
atoms of the hydrazone molecules are approximately coplanar, with mean
deviations from the least-squares planes of 0.107(3) \%A for molecule A and
0.100(3) \%A for molecule B. The crystal structure is stabilized by
intermolecular N---H...O, O---H...O, and O---H...N hydrogen bonds (Table 2,
and Fig. 2).
;
_publ_section_acknowledgements     ?
_publ_section_references
;
Ahmad, T., Zia-ur-Rehman, M., Siddiqui, H. L., Mahmud, S. & Parvez, M.
(2010). <i>Acta Cryst.</i> E<b>66</b>, o1022.
Bruker  (2001). <i>SMART</i> and <i>SAINT</i>. Bruker AXS Inc.,
Madison, Wisconsin, USA.
Hashemian, S., Ghaeinee, V. & Notash, B. (2011). <i>Acta Cryst.</i>
E<b>67</b>, o171.
Li, H. & Chen, P. (2011). <i>Acta Cryst.</i> E<b>67</b>, o2001.
Li, H. & Ni, X. (2011). <i>Acta Cryst.</i> E<b>67</b>, o2002.
Sheldrick, G. M. (2004). <i>SADABS</i>. University of G\"ottingen,
Germany.
Sheldrick, G. M. (2008). <i>Acta Cryst.</i> A<b>64</b>, 112--122.
Singh, V. P. & Singh, S. (2010). <i>Acta Cryst.</i> E<b>66</b>, o1172.
Wang, F., Liu, D.-Y., Wang, H.-B., Meng, X.-S. & Kang, T.-G. (2011).
<i>Acta Cryst.</i> E<b>67</b>, o810.
;
_publ_section_related_literature
;
For the structures of hydrazones, see: Wang <i>et al.</i> (2011);
Hashemian
<i>et al.</i> (2011); Singh & Singh (2010); Ahmad <i>et al.</i>
(2010). For
compounds we have reported recently, see: Li & Ni (2011); Li & Chen
(2011).
;
_publ_section_exptl_prep
;
The title compound was obtained by the reaction of equimolar quantities (1.0
mmol each) of 2-acetylphenol with cyanoacetohydrazide in methanol. Single
crystals suitable for X-ray diffraction were obtained by the slow evaporation
of the solution containing the compound in open air.
;
_publ_section_exptl_refinement
;
The water H atoms and the amino H atoms were located from a difference Fourier
map and refined isotropically, with O---H, H...H, and N---H distances
restrained to 0.85(1), 1.37(2), and 0.90(1) \%A, respectively. All other H
atoms were positioned geometrically and refined using a riding model, with
C---H = 0.93--0.97 \%A, and with <i>U</i>~iso~(H) = 1.2 (1.5 for methyl group)
times <i>U</i>~eq~(C).
;
