# Supplementary material for: 2-Cyano-N′-[1-(2-hy­droxy­phen­yl)ethyl­idene]acetohydrazide monohydrate
Source: Acta Crystallogr Sect E Struct Rep Online. 2011 Oct 22;67(Pt 11):o3001. doi: 10.1107/S1600536811042565 (PMC3247401; doi:10.1107/S1600536811042565)
Supplement: Supplementary file 2 [file e-67-o3001-Isup2.hkl]

# 
# h,k,l, Fc-squared, Fo-squared, sigma(Fo-squared) and status flag 
# 
data_I
_shelx_title ' test_0m in P2(1)/n' 
_shelx_refln_list_code          4 
_shelx_F_calc_maximum      227.08 
_exptl_crystal_F_000       992.00 
_reflns_d_resolution_high  0.7828 
 
loop_ 
 _symmetry_equiv_pos_as_xyz 
 'x, y, z' 
 '-x+1/2, y+1/2, -z+1/2' 
 '-x, -y, -z' 
 'x-1/2, -y-1/2, z-1/2' 
 
_cell_length_a    17.3873 
_cell_length_b     7.5760 
_cell_length_c    17.8554 
_cell_angle_alpha  90.000 
_cell_angle_beta   90.962 
_cell_angle_gamma  90.000 
 
_shelx_F_squared_multiplier     1.000 
 
loop_ 
 _refln_index_h 
 _refln_index_k 
 _refln_index_l 
 _refln_F_squared_calc 
 _refln_F_squared_meas 
 _refln_F_squared_sigma 
 _refln_observed_status 
   2   0   0    21491.63    18924.41    417.32 o 
   4   0   0     1034.99      950.29     18.75 o 
   6   0   0    13633.50    13581.66    102.68 o 
   8   0   0      626.24      645.13     22.14 o 
  10   0   0      160.24      166.03     30.47 o 
  12   0   0       10.95        8.97      8.72 o 
  14   0   0      476.35      482.47     72.03 o 
  16   0   0      445.12      380.07     28.03 o 
  18   0   0       67.41       67.78     37.27 o 
  20   0   0        1.10       14.56     23.93 o 
  22   0   0       17.21       37.78     24.18 o 
   1   1   0       51.22       56.50      3.88 o 
   2   1   0     2929.03     2932.54     24.21 o 
   3   1   0     4565.63     4286.91     30.57 o 
   4   1   0      196.91      195.71      7.92 o 
   5   1   0      239.38      238.89      8.99 o 
   6   1   0      280.68      290.05     10.24 o 
   7   1   0        0.81        1.24      3.84 o 
   8   1   0      222.10      305.59     11.98 o 
   9   1   0     2408.24     2595.10     33.65 o 
  10   1   0      725.41      839.31     20.41 o 
  11   1   0     1093.02     1105.83     24.46 o 
  12   1   0      364.52      361.34     15.72 o 
  13   1   0      104.47      116.48     11.68 o 
  14   1   0       59.66       56.94     10.54 o 
  15   1   0      426.50      435.97     20.28 o 
  16   1   0        8.56       19.63      9.45 o 
  17   1   0       94.63       87.12     13.70 o 
  18   1   0        7.17        4.45      8.86 o 
  19   1   0        8.82        6.15      9.41 o 
  20   1   0       20.65       54.43     13.54 o 
  21   1   0       41.92       69.90     22.43 o 
  22   1   0        0.08       34.04     17.23 o 
   0   2   0      769.23      691.87     19.58 o 
   1   2   0     2706.58     2586.13     26.60 o 
   2   2   0    20627.27    19972.95     96.16 o 
   3   2   0     9570.36     9565.03     59.13 o 
   4   2   0      653.01      619.69     14.56 o 
   5   2   0        0.49        3.06      4.20 o 
   6   2   0      137.27      143.99      9.09 o 
   7   2   0     1356.20     1271.18     22.88 o 
   8   2   0      133.30      149.52     12.46 o 
   9   2   0      458.15      457.11     15.62 o 
  10   2   0      649.04      648.19     19.04 o 
  11   2   0       80.50       87.38     12.43 o 
  12   2   0      591.23      557.23     19.58 o 
  13   2   0      209.03      207.93     14.96 o 
  14   2   0      581.05      576.03     21.97 o 
  15   2   0     1326.15     1266.57     32.47 o 
  16   2   0        7.86       16.00      9.42 o 
  17   2   0       75.70       76.02     15.05 o 
  18   2   0        2.03       -0.47      9.37 o 
  19   2   0       23.25       41.93     12.06 o 
  20   2   0        3.12       24.40     12.59 o 
  21   2   0       54.71       86.73     15.60 o 
   1   3   0       32.35       21.57      6.30 o 
   2   3   0        6.43       14.45      7.27 o 
   3   3   0      329.90      281.51     13.92 o 
   4   3   0      589.83      604.25     16.81 o 
   5   3   0     3703.23     3621.01     40.57 o 
   6   3   0     2135.34     2230.88     40.64 o 
   7   3   0     1033.82     1025.18     22.92 o 
   8   3   0      946.16      961.19     22.89 o 
   9   3   0      202.99      203.24     13.24 o 
  10   3   0       70.66       94.76     11.63 o 
  11   3   0       29.92       28.54      8.12 o 
  12   3   0        0.53        3.39      6.84 o 
  13   3   0       13.88       10.59      8.21 o 
  14   3   0       15.47       12.11      8.58 o 
  15   3   0       49.34       39.63     10.98 o 
  16   3   0      103.02       97.35     13.76 o 
  17   3   0        2.53       17.08      9.71 o 
  18   3   0       23.66       33.06     10.89 o 
  19   3   0        0.20       20.26     10.69 o 
  20   3   0       17.00       25.84     21.81 o 
  21   3   0        1.82       33.09     13.89 o 
   0   4   0      366.90      313.85     19.23 o 
   1   4   0      388.52      365.99     17.83 o 
   2   4   0       20.41       23.00      6.75 o 
   3   4   0     1372.75     1449.21     39.91 o 
   4   4   0     1679.89     1648.83     29.85 o 
   5   4   0      543.49      564.61     25.87 o 
   6   4   0     1029.75     1084.77     25.61 o 
   7   4   0       15.63       19.07      7.47 o 
   8   4   0      137.33      162.52     13.08 o 
   9   4   0      487.55      482.14     19.00 o 
  10   4   0       19.20       22.02      8.12 o 
  11   4   0      116.06      124.32     13.01 o 
  12   4   0      142.50      154.31     14.89 o 
  13   4   0      352.55      368.36     19.89 o 
  14   4   0      130.88      134.10     15.03 o 
  15   4   0        4.97        3.44      8.68 o 
  16   4   0       11.65       10.73     10.03 o 
  17   4   0        2.32       11.59     16.65 o 
  18   4   0        0.21        6.28     14.40 o 
  19   4   0        4.95       19.61     13.60 o 
  20   4   0       16.58       63.68     15.27 o 
   1   5   0      198.53      191.20     13.72 o 
   2   5   0      449.74      463.74     18.32 o 
   3   5   0      376.44      360.75     16.73 o 
   4   5   0      727.77      699.71     26.44 o 
   5   5   0      425.60      377.05     17.57 o 
   6   5   0       49.95       51.85      9.93 o 
   7   5   0        0.40       -8.48      5.66 o 
   8   5   0       80.81       84.61     11.88 o 
   9   5   0      298.42      304.55     18.38 o 
  10   5   0       79.60       73.13     11.95 o 
  11   5   0       15.14       13.09      8.89 o 
  12   5   0        3.49        2.17      8.65 o 
  13   5   0       23.33       21.27     10.06 o 
  14   5   0       22.64       32.14     11.08 o 
  15   5   0       40.97       53.91     12.78 o 
  16   5   0        0.02        7.40     10.07 o 
  17   5   0       23.81       42.11     12.43 o 
  18   5   0        7.25       26.86     11.83 o 
  19   5   0        1.99       19.40     23.34 o 
   0   6   0       16.68       31.98     12.11 o 
   1   6   0      129.64      164.33     14.45 o 
   2   6   0       41.44       42.64      9.89 o 
   3   6   0        0.17        1.92      7.52 o 
   4   6   0      167.35      170.38     18.42 o 
   5   6   0       11.83        1.59      8.47 o 
   6   6   0        3.76        6.76      8.23 o 
   7   6   0      109.94      103.46     13.70 o 
   8   6   0      107.94      104.36     13.73 o 
   9   6   0        0.53       -8.03      7.37 o 
  10   6   0        6.52        4.84      8.83 o 
  11   6   0       55.38       40.59     11.68 o 
  12   6   0       32.63       39.14     11.78 o 
  13   6   0        9.24        6.86     10.42 o 
  14   6   0       15.32       20.39     12.46 o 
  15   6   0        1.18        8.10     12.19 o 
  16   6   0        1.36       19.83     13.94 o 
  17   6   0        0.42        5.73     12.49 o 
   1   7   0      153.88      147.88     21.69 o 
   2   7   0      145.89      115.81     20.26 o 
   3   7   0       70.93       65.86     15.13 o 
   4   7   0        2.19      -17.50     13.55 o 
   5   7   0        0.40      -13.73     16.41 o 
   6   7   0       12.54       12.24     11.67 o 
   7   7   0        0.00      -11.52     10.00 o 
   8   7   0        3.00        8.57     12.04 o 
   9   7   0       48.62       39.95     13.88 o 
  10   7   0        2.14       10.31     11.96 o 
  11   7   0        6.39        9.70     12.70 o 
  12   7   0        1.55       15.54     12.76 o 
  13   7   0        1.50       -6.62     11.51 o 
  14   7   0        0.52        1.48     12.14 o 
  15   7   0        0.07        2.43     12.35 o 
   0   8   0        1.15       -5.04     19.64 o 
   1   8   0        0.02       -8.24     13.98 o 
   2   8   0        0.04        2.10     14.07 o 
   3   8   0        9.68       -2.18     13.68 o 
   4   8   0        0.07        3.10     13.48 o 
   5   8   0        1.08        5.25     13.84 o 
   6   8   0        0.74        5.69     14.13 o 
   7   8   0        2.13       -6.07     12.81 o 
   8   8   0       67.57       51.31     18.13 o 
   9   8   0       49.33       29.90     17.91 o 
  10   8   0      166.24      172.15     26.13 o 
  11   8   0        0.95       11.52     14.91 o 
  12   8   0        0.56        6.77     21.66 o 
   1   9   0       26.89       18.79     24.18 o 
   2   9   0       19.99       13.67     17.63 o 
   3   9   0        3.17        4.53     25.69 o 
   4   9   0        0.00      -10.83     14.85 o 
   5   9   0        1.98       -5.13     15.06 o 
   6   9   0        3.06       15.61     26.19 o 
   7   9   0        0.00       11.59     24.18 o 
   8   9   0        0.20       14.61     30.73 o 
 -21   0   1       53.66       75.76     27.70 o 
 -19   0   1      156.62      208.66     53.64 o 
 -17   0   1       24.86       41.14     15.84 o 
 -15   0   1      217.46      221.76     27.70 o 
 -13   0   1       54.20       48.56     12.82 o 
 -11   0   1      468.50      416.73     22.09 o 
  -9   0   1      203.29      195.28     15.06 o 
  -7   0   1    20901.19    20594.70    144.92 o 
  -5   0   1      547.50      674.42     42.06 o 
  -3   0   1    12795.97    11562.15    192.92 o 
   3   0   1     1901.47     1841.16     44.58 o 
   5   0   1     1647.63     1499.92     26.13 o 
   7   0   1        8.86       18.29      6.52 o 
   9   0   1       45.49       57.10     10.04 o 
  11   0   1      372.21      381.00     23.67 o 
  13   0   1      630.63      605.68     29.15 o 
  15   0   1     1132.91     1143.68     42.74 o 
  17   0   1      751.75      760.97     52.13 o 
  19   0   1       29.95       20.06     19.14 o 
  21   0   1       45.16       51.71     42.56 o 
 -22   1   1        5.66       17.01     16.21 o 
 -21   1   1        3.49        7.90     18.10 o 
 -20   1   1       28.01       41.76     12.84 o 
 -19   1   1       20.24       37.22     11.67 o 
 -18   1   1       16.02        6.59     10.89 o 
 -17   1   1       67.93       68.09     12.61 o 
 -16   1   1       81.06       77.90     12.68 o 
 -15   1   1        7.66        8.92      8.41 o 
 -14   1   1      128.52      117.15     12.67 o 
 -13   1   1        1.98       -6.39      5.87 o 
 -12   1   1       84.32      103.40     10.80 o 
 -11   1   1       12.14        9.30      5.96 o 
 -10   1   1        3.81        1.44      5.20 o 
  -9   1   1     3307.30     3305.98     38.25 o 
  -8   1   1        0.07       -2.83      4.07 o 
  -7   1   1       55.26       90.32      7.60 o 
  -6   1   1     5695.53     5740.03     43.73 o 
  -5   1   1     1273.87     1356.05     18.88 o 
  -4   1   1     3985.13     4067.14     31.54 o 
  -3   1   1      946.92      914.29     13.20 o 
  -2   1   1        9.84       19.28      3.64 o 
  -1   1   1       22.21       27.06      3.60 o 
   0   1   1      174.31      177.68      7.61 o 
   1   1   1      565.87      593.74     13.43 o 
   2   1   1        3.16        0.84      2.63 o 
   3   1   1      462.07      472.62     10.06 o 
   4   1   1      339.33      293.80     14.28 o 
   5   1   1       48.73       48.04      5.34 o 
   6   1   1      239.43      243.34      9.56 o 
   7   1   1     1579.54     1651.39     23.83 o 
   8   1   1     6206.16     6301.34     51.48 o 
   9   1   1     2068.87     2155.71     39.51 o 
  10   1   1      999.29     1034.55     22.72 o 
  11   1   1      876.15      906.43     22.23 o 
  12   1   1      548.51      544.15     18.75 o 
  13   1   1        2.54        2.05      6.82 o 
  14   1   1       21.11       16.24      8.69 o 
  15   1   1       50.14       45.50     10.91 o 
  16   1   1       20.28       31.12     10.42 o 
  17   1   1      209.81      205.80     18.04 o 
  18   1   1       23.13       16.94      9.86 o 
  19   1   1        3.48        5.77      9.27 o 
  20   1   1        8.59       34.20     13.16 o 
  21   1   1        0.11       22.21     13.23 o 
  22   1   1       29.23       56.69     22.54 o 
 -21   2   1       72.66      123.53     17.25 o 
 -20   2   1       17.64       27.67     11.38 o 
 -19   2   1        8.63       18.42     15.70 o 
 -18   2   1        0.44        8.18      9.70 o 
 -17   2   1       77.25       60.21     12.38 o 
 -16   2   1      130.81      120.06     17.45 o 
 -15   2   1      162.06      175.12     15.59 o 
 -14   2   1      567.07      546.99     21.56 o 
 -13   2   1      238.77      229.50     15.51 o 
 -12   2   1      190.11      170.41     13.35 o 
 -11   2   1       24.29       13.48      6.63 o 
 -10   2   1      344.21      310.14     14.02 o 
  -9   2   1      912.82      805.22     20.03 o 
  -8   2   1      270.58      264.71     10.23 o 
  -7   2   1      805.01      840.15     26.54 o 
  -6   2   1      262.77      280.83     11.11 o 
  -5   2   1     2599.58     2642.91     34.08 o 
  -4   2   1    18272.02    17757.69    153.41 o 
  -3   2   1     2539.96     2400.38     23.71 o 
  -2   2   1     3412.11     3476.79     31.75 o 
  -1   2   1      228.35      194.59      8.71 o 
   0   2   1    17095.29    16487.55     82.39 o 
   1   2   1      360.07      334.69     17.51 o 
   2   2   1    51564.55    49930.91    203.50 o 
   3   2   1     9094.34     9016.79    191.37 o 
   4   2   1     1199.87     1222.20     19.87 o 
   5   2   1     1535.78     1544.51     23.13 o 
   6   2   1       14.96       33.64      5.84 o 
   7   2   1      132.47      136.02      9.63 o 
   8   2   1        0.08        0.44      5.02 o 
   9   2   1      950.73      856.85     22.47 o 
  10   2   1      442.11      420.78     15.97 o 
  11   2   1      377.24      326.99     15.10 o 
  12   2   1      319.59      300.36     15.36 o 
  13   2   1      294.75      283.80     16.68 o 
  14   2   1      315.20      322.13     18.38 o 
  15   2   1      354.32      345.32     19.81 o 
  16   2   1      137.53      142.73     15.57 o 
  17   2   1        1.92        0.08      8.16 o 
  18   2   1       45.31       40.71     13.55 o 
  19   2   1       22.75       43.19     18.25 o 
  20   2   1        4.90        8.36     14.76 o 
  21   2   1       62.28       88.76     26.83 o 
 -21   3   1        0.10       32.96     17.96 o 
 -20   3   1        1.97       31.07     15.78 o 
 -19   3   1       64.33       87.12     15.24 o 
 -18   3   1       44.52       59.01     14.18 o 
 -17   3   1       59.68       58.11     12.78 o 
 -16   3   1       47.75       57.56     12.13 o 
 -15   3   1        1.28        8.63      8.83 o 
 -14   3   1       77.34       94.37     12.94 o 
 -13   3   1        0.30       -2.48      6.79 o 
 -12   3   1      461.60      439.88     18.98 o 
 -11   3   1      332.76      382.86     17.05 o 
 -10   3   1        0.82        0.91      5.86 o 
  -9   3   1       27.28       23.59      6.88 o 
  -8   3   1        2.26       -0.99      5.18 o 
  -7   3   1     2998.47     3033.08     38.80 o 
  -6   3   1      506.75      539.08     16.79 o 
  -5   3   1      751.84      751.22     18.64 o 
  -4   3   1      171.79      179.26     12.16 o 
  -3   3   1     1549.24     1492.41     29.49 o 
  -2   3   1      270.05      284.50     11.67 o 
  -1   3   1       33.85       42.72      6.95 o 
   0   3   1       58.00       56.57      8.00 o 
   1   3   1      688.04      710.71     22.67 o 
   2   3   1      163.31      161.51      9.99 o 
   3   3   1      415.34      436.86     14.23 o 
   4   3   1      835.20      791.96     18.73 o 
   5   3   1      258.14      273.13     12.41 o 
   6   3   1       61.78       73.21      8.41 o 
   7   3   1      139.59      130.39     10.58 o 
   8   3   1       89.81       83.19      9.55 o 
   9   3   1      381.96      449.43     17.06 o 
  10   3   1       11.29        7.22      6.52 o 
  11   3   1        0.06        3.23      6.00 o 
  12   3   1      253.90      263.18     16.29 o 
  13   3   1      260.84      251.99     25.01 o 
  14   3   1      215.77      202.51     16.58 o 
  15   3   1       25.38       35.51     10.38 o 
  16   3   1       21.23       32.90     10.48 o 
  17   3   1       24.33       30.84     11.12 o 
  18   3   1        0.43        1.20      8.95 o 
  19   3   1        0.94       15.15     13.09 o 
  20   3   1        9.46       23.61     20.87 o 
  21   3   1        3.39       38.42     13.77 o 
 -20   4   1       19.41       39.90     13.30 o 
 -19   4   1        0.56       22.54     11.44 o 
 -18   4   1       27.78       52.79     16.58 o 
 -17   4   1       64.12       73.37     13.59 o 
 -16   4   1        3.70        4.94      8.67 o 
 -15   4   1      249.34      217.22     22.07 o 
 -14   4   1       68.63       91.05     13.50 o 
 -13   4   1      390.93      377.13     19.75 o 
 -12   4   1      182.45      200.76     16.34 o 
 -11   4   1        8.66       15.39      8.40 o 
 -10   4   1      214.41      213.88     14.85 o 
  -9   4   1      364.16      376.97     17.15 o 
  -8   4   1      213.18      206.76     13.81 o 
  -7   4   1        5.63        3.22      5.87 o 
  -6   4   1      137.33      152.25     12.17 o 
  -5   4   1      838.14      780.25     21.40 o 
  -4   4   1      685.90      658.37     19.45 o 
  -3   4   1       22.52       23.19      6.58 o 
  -2   4   1      125.37      144.25     11.00 o 
  -1   4   1       52.91       54.08      7.85 o 
   0   4   1     1989.33     2011.99     31.96 o 
   1   4   1        0.02        1.87      5.80 o 
   2   4   1       15.24        7.21      5.64 o 
   3   4   1       75.90      111.16     10.15 o 
   4   4   1     6275.92     6446.80     71.16 o 
   5   4   1     2738.07     2627.67     38.57 o 
   6   4   1     4006.07     3956.38     48.54 o 
   7   4   1      125.48      119.39     11.40 o 
   8   4   1      998.59      969.04     25.34 o 
   9   4   1      164.89      151.94     13.14 o 
  10   4   1        5.41       17.26      7.96 o 
  11   4   1       17.50        4.58      7.07 o 
  12   4   1       81.41       84.59     12.14 o 
  13   4   1      111.10      106.39     13.55 o 
  14   4   1       26.99       15.31      9.37 o 
  15   4   1       11.88        1.73      9.10 o 
  16   4   1        2.42       16.34     10.33 o 
  17   4   1       21.35       23.20     11.44 o 
  18   4   1        1.98        7.46     10.31 o 
  19   4   1       11.07       30.89     14.40 o 
  20   4   1        0.70       15.15     18.47 o 
 -19   5   1        0.11       12.37     25.59 o 
 -18   5   1        3.02       37.33     14.82 o 
 -17   5   1      110.54      142.04     18.32 o 
 -16   5   1        5.07       19.08     10.85 o 
 -15   5   1       43.32       54.96     12.64 o 
 -14   5   1       39.47       19.82     11.04 o 
 -13   5   1        2.98        6.37      9.13 o 
 -12   5   1       68.94       78.30     12.73 o 
 -11   5   1        0.02        4.34      8.06 o 
 -10   5   1       37.32       35.96      9.84 o 
  -9   5   1        7.72        5.02      7.89 o 
  -8   5   1        0.15       -1.49      6.85 o 
  -7   5   1      126.84      135.56     13.08 o 
  -6   5   1      597.71      554.55     20.57 o 
  -5   5   1      355.39      386.42     17.54 o 
  -4   5   1      151.12      171.79     16.74 o 
  -3   5   1       13.27       16.66      8.29 o 
  -2   5   1       24.24       21.74      7.53 o 
  -1   5   1      167.33      180.64     16.58 o 
   0   5   1       83.26       75.76     11.58 o 
   1   5   1       43.26       63.12      9.38 o 
   2   5   1      228.82      229.69     20.87 o 
   3   5   1       34.61       28.15      8.07 o 
   4   5   1        8.74        4.78      8.36 o 
   5   5   1       13.74       23.03      8.04 o 
   6   5   1       12.81        4.05      7.39 o 
   7   5   1      261.37      269.13     17.74 o 
   8   5   1        5.95        3.42      7.60 o 
   9   5   1       32.64       36.66     10.00 o 
  10   5   1       20.98       16.82      9.02 o 
  11   5   1        0.62        0.91      7.92 o 
  12   5   1        3.07       -7.05      7.78 o 
  13   5   1        0.18        0.43      7.98 o 
  14   5   1       85.65       70.17     13.17 o 
  15   5   1       41.16       33.58     11.79 o 
  16   5   1       35.34       42.65     18.68 o 
  17   5   1       39.27       63.59     17.27 o 
  18   5   1       16.09       30.30     12.24 o 
 -17   6   1        8.71       30.95     15.70 o 
 -16   6   1        0.35       15.13     11.10 o 
 -15   6   1        1.20        7.88     10.25 o 
 -14   6   1       27.71       33.08     12.15 o 
 -13   6   1       30.75       34.67     11.87 o 
 -12   6   1       64.26       71.37     13.65 o 
 -11   6   1       45.91       42.30     11.62 o 
 -10   6   1        0.35        0.75      8.56 o 
  -9   6   1       88.56       50.27     11.93 o 
  -8   6   1      407.90      401.21     24.28 o 
  -7   6   1      425.57      434.14     21.07 o 
  -6   6   1      777.04      710.13     27.55 o 
  -5   6   1       26.35       31.29      9.94 o 
  -4   6   1       12.01        7.61     10.13 o 
  -3   6   1       57.78       48.26     10.70 o 
  -2   6   1        0.66       -3.41      7.78 o 
  -1   6   1        0.03       -2.43      6.75 o 
   0   6   1        4.46        5.47      8.11 o 
   1   6   1        5.88        2.61      8.29 o 
   2   6   1       30.68       19.30      8.38 o 
   3   6   1      148.50      139.74     13.90 o 
   4   6   1       12.55       12.52      9.60 o 
   5   6   1      175.94      170.40     15.50 o 
   6   6   1     1227.24     1200.62     37.33 o 
   7   6   1      319.62      303.22     22.26 o 
   8   6   1      386.06      348.19     26.39 o 
   9   6   1        4.95        1.62     10.17 o 
  10   6   1        1.33        1.14     12.74 o 
  11   6   1        0.87       -6.42      9.96 o 
  12   6   1       47.43       65.96     17.93 o 
  13   6   1       28.91       28.80     21.98 o 
  14   6   1        0.36       -5.15     10.96 o 
  15   6   1        2.80       11.92     13.79 o 
  16   6   1        4.77       14.51     13.91 o 
  17   6   1        6.01        2.77     11.90 o 
 -15   7   1        2.06        7.96     15.75 o 
 -14   7   1        0.06       -5.16     12.71 o 
 -13   7   1        8.09       24.74     15.13 o 
 -12   7   1        2.67       -1.67     11.61 o 
 -11   7   1        1.75       -3.32     11.72 o 
 -10   7   1        1.33        0.81     11.97 o 
  -9   7   1       18.75       18.06     13.77 o 
  -8   7   1       40.76       42.55     15.92 o 
  -7   7   1       11.21        2.86     12.28 o 
  -6   7   1       44.97       42.14     15.62 o 
  -5   7   1        5.82        8.23     12.93 o 
  -4   7   1        2.08       -0.55     12.69 o 
  -3   7   1        1.72       -0.42      9.85 o 
  -2   7   1       54.38       56.16     14.05 o 
  -1   7   1        7.98       22.13     13.98 o 
   0   7   1      178.21      226.34     37.68 o 
   1   7   1       54.87       43.28     12.78 o 
   2   7   1        5.12       12.60     10.69 o 
   3   7   1        8.68        7.79     11.04 o 
   4   7   1        3.42       -4.27     20.15 o 
   5   7   1        6.39        4.94     10.78 o 
   6   7   1        0.43      -10.75     10.00 o 
   7   7   1        0.03      -13.14      9.91 o 
   8   7   1       24.86       19.33     13.17 o 
   9   7   1       30.34       27.49     13.18 o 
  10   7   1        0.70        3.24     11.61 o 
  11   7   1        0.01        0.84     11.96 o 
  12   7   1        3.17        7.75     12.42 o 
  13   7   1        0.26       -1.97     11.85 o 
  14   7   1        2.50       11.63     13.37 o 
  15   7   1       15.57       19.01     14.17 o 
 -12   8   1        4.22       33.75     29.21 o 
 -11   8   1       34.41       19.14     28.21 o 
 -10   8   1        4.09        3.53     24.18 o 
  -9   8   1      121.37      140.19     24.02 o 
  -8   8   1        6.03        3.65     14.16 o 
  -7   8   1       14.08       19.63     15.25 o 
  -6   8   1       21.08       11.08     15.77 o 
  -5   8   1        5.50        2.47     14.04 o 
  -4   8   1      103.82       90.36     20.29 o 
  -3   8   1       12.89       10.07     21.66 o 
  -2   8   1        5.15       13.08     14.55 o 
  -1   8   1       48.04       36.33     17.56 o 
   0   8   1       44.62       45.72     18.07 o 
   1   8   1       41.67       29.97     16.74 o 
   2   8   1        4.73        8.02     14.75 o 
   3   8   1        2.68       10.99     16.87 o 
   4   8   1        1.56       25.19     23.17 o 
   5   8   1        2.02       -0.48     13.31 o 
   6   8   1        0.59        8.96     14.52 o 
   7   8   1        7.46        3.03     14.03 o 
   8   8   1       45.28       28.96     17.88 o 
   9   8   1      241.31      210.16     27.72 o 
  10   8   1       15.29        8.87     20.40 o 
  11   8   1       18.55       27.14     16.19 o 
  12   8   1        2.38       25.51     16.56 o 
  -8   9   1        0.85        7.56     28.21 o 
  -7   9   1        3.16      -10.07     23.67 o 
  -6   9   1        2.79        7.56     26.19 o 
  -5   9   1        0.31       -3.02     22.16 o 
  -4   9   1        1.22       38.78     30.22 o 
  -3   9   1        0.84        3.02     23.17 o 
  -2   9   1        8.96       17.63     25.69 o 
  -1   9   1        0.24       15.11     26.19 o 
   0   9   1       37.18       -9.07     22.67 o 
   1   9   1       24.09       12.59     25.19 o 
   2   9   1        1.35       26.70     28.21 o 
   4   9   1        1.12       15.11     20.65 o 
   5   9   1        0.37       -6.55     19.64 o 
   6   9   1        4.21       -6.04     20.65 o 
   7   9   1        1.45       -3.53     21.16 o 
   8   9   1        0.17        3.02     23.17 o 
 -22   0   2      185.21      258.93     90.67 o 
 -20   0   2      115.62      122.16     23.88 o 
 -18   0   2       56.32       41.29     17.35 o 
 -16   0   2      184.75      201.90     23.96 o 
 -14   0   2       35.89       25.45     12.59 o 
 -12   0   2      459.52      484.86     25.24 o 
 -10   0   2        0.74        0.75      6.94 o 
  -8   0   2      630.76      634.39     22.72 o 
  -6   0   2     1852.26     1945.34     33.97 o 
  -4   0   2      614.97      672.32     39.79 o 
  -2   0   2    17817.27    17924.91    109.29 o 
   0   0   2    15169.98    14147.95    176.30 o 
   2   0   2       36.40       28.22      3.67 o 
   4   0   2      881.74      815.75     16.43 o 
   6   0   2     2227.95     2318.49     36.04 o 
   8   0   2       30.93       32.84      8.20 o 
  10   0   2      314.22      296.72     18.49 o 
  12   0   2     2111.47     1972.68     78.83 o 
  14   0   2     4655.62     4503.59     80.31 o 
  16   0   2      288.33      285.66     52.13 o 
  18   0   2      199.43      204.29     30.22 o 
  20   0   2       16.53       39.88     32.49 o 
  22   0   2       13.10       12.35     56.16 o 
 -22   1   2        0.96       20.82     20.36 o 
 -21   1   2        0.91       25.96     11.68 o 
 -20   1   2        1.45       16.96     12.72 o 
 -19   1   2        7.31       11.04     10.66 o 
 -18   1   2        8.59       20.93     10.18 o 
 -17   1   2        1.71        0.43      9.00 o 
 -16   1   2      234.37      195.39     16.53 o 
 -15   1   2      125.42      131.55     14.02 o 
 -14   1   2        3.13        0.81      7.20 o 
 -13   1   2      141.33      144.35     12.72 o 
 -12   1   2       38.48       22.16      7.36 o 
 -11   1   2      200.37      223.76     13.69 o 
 -10   1   2      359.92      390.13     14.80 o 
  -9   1   2       12.35       15.56      5.87 o 
  -8   1   2      298.12      322.16     12.29 o 
  -7   1   2     1263.51     1276.96     21.14 o 
  -6   1   2     2444.50     2461.37     27.55 o 
  -5   1   2        0.61       -4.77      3.18 o 
  -4   1   2     1317.79     1245.77     15.42 o 
  -3   1   2    16799.03    16313.19     84.54 o 
  -2   1   2     1102.08     1243.66     12.85 o 
  -1   1   2      313.73      316.29     10.78 o 
   0   1   2      225.87      236.83     12.46 o 
   1   1   2     2298.51     2217.19     34.01 o 
   2   1   2     1102.06     1091.95     20.99 o 
   3   1   2     3437.44     3440.54     27.32 o 
   4   1   2     1813.40     1746.86     23.72 o 
   5   1   2       31.70       42.44      4.86 o 
   6   1   2       13.38       15.95      4.55 o 
   7   1   2     1178.36     1276.90     21.15 o 
   8   1   2        9.92       14.83      5.40 o 
   9   1   2      340.35      338.92     13.20 o 
  10   1   2     1487.47     1470.02     31.04 o 
  11   1   2      237.16      242.61     12.70 o 
  12   1   2      385.49      356.25     15.76 o 
  13   1   2      121.87      151.19     12.98 o 
  14   1   2        1.02        9.65      8.09 o 
  15   1   2       26.53       31.34      9.77 o 
  16   1   2        7.75        6.03      8.45 o 
  17   1   2      154.86      152.54     17.04 o 
  18   1   2        1.26       12.67     12.65 o 
  19   1   2       14.40       27.36     12.65 o 
  20   1   2       29.26       34.32     11.55 o 
  21   1   2        5.12       24.61     22.90 o 
 -21   2   2        1.75        7.40     13.47 o 
 -20   2   2       18.09       14.37     12.36 o 
 -19   2   2        2.66       16.69     10.89 o 
 -18   2   2        3.31        0.16      8.72 o 
 -17   2   2        9.14       15.54      9.83 o 
 -16   2   2       84.18       91.14     13.40 o 
 -15   2   2      373.18      351.33     19.41 o 
 -14   2   2        0.26       -1.03     11.63 o 
 -13   2   2      159.27      150.47     14.58 o 
 -12   2   2        2.13        6.02      6.21 o 
 -11   2   2      227.45      205.01     12.74 o 
 -10   2   2      240.11      226.85     12.56 o 
  -9   2   2      138.51      177.97     10.07 o 
  -8   2   2     1074.54     1140.91     19.78 o 
  -7   2   2     2338.10     2421.14     27.39 o 
  -6   2   2       23.56       39.81      5.61 o 
  -5   2   2      968.51     1032.42     16.60 o 
  -4   2   2      379.40      328.00      9.88 o 
  -3   2   2      780.86      670.29     12.76 o 
  -2   2   2     8152.74     8053.84    104.75 o 
  -1   2   2    37483.94    35410.56    252.06 o 
   0   2   2    28141.97    26953.53    305.86 o 
   1   2   2       72.72       63.85      7.23 o 
   2   2   2    39487.96    38056.29    343.36 o 
   3   2   2      878.81      827.85     15.60 o 
   4   2   2        0.76        4.84      4.32 o 
   5   2   2      124.94      128.77      9.52 o 
   6   2   2      188.71      184.65     13.16 o 
   7   2   2      216.24      198.78     10.67 o 
   8   2   2      477.75      541.59     19.92 o 
   9   2   2       57.23       57.85      8.10 o 
  10   2   2        1.92        0.78      5.48 o 
  11   2   2       10.36        8.56      6.61 o 
  12   2   2      238.75      226.43     14.63 o 
  13   2   2       93.36      101.74     11.97 o 
  14   2   2       72.57       65.01     11.22 o 
  15   2   2        0.00       -0.95      8.17 o 
  16   2   2       15.18       31.26     10.87 o 
  17   2   2        9.69       16.40      9.93 o 
  18   2   2        4.30        7.79      9.35 o 
  19   2   2       57.23       78.42     18.10 o 
  20   2   2        3.89       20.10     14.18 o 
  21   2   2        6.46       37.42     19.30 o 
 -21   3   2        0.74       20.53     21.23 o 
 -20   3   2        7.07       26.07     14.83 o 
 -19   3   2        1.26       16.39     11.42 o 
 -18   3   2       42.43       56.37     13.68 o 
 -17   3   2      191.62      214.33     19.14 o 
 -16   3   2       22.43       13.15      9.49 o 
 -15   3   2       96.59       83.09     12.89 o 
 -14   3   2       98.57       79.75     12.37 o 
 -13   3   2       11.38       12.13      8.33 o 
 -12   3   2      218.21      209.86     19.58 o 
 -11   3   2       50.40       59.16      9.72 o 
 -10   3   2       22.68       20.60      7.15 o 
  -9   3   2      130.54      121.29     10.93 o 
  -8   3   2        7.81        1.82      5.00 o 
  -7   3   2       26.08       49.39      7.63 o 
  -6   3   2       84.40      101.99      7.66 o 
  -5   3   2      247.23      263.17     10.50 o 
  -4   3   2        2.84       10.50      4.60 o 
  -3   3   2      355.43      362.77     12.94 o 
  -2   3   2     1318.00     1431.37     23.53 o 
  -1   3   2     1487.94     1394.38     22.71 o 
   0   3   2       13.82       10.38      6.09 o 
   1   3   2     1741.05     1680.60     25.00 o 
   2   3   2      174.30      164.98      9.69 o 
   3   3   2     3419.15     3261.63     37.59 o 
   4   3   2      378.85      326.49     13.23 o 
   5   3   2      968.96     1003.45     21.45 o 
   6   3   2       94.08       95.94     12.29 o 
   7   3   2      105.12      129.58     10.58 o 
   8   3   2      243.11      253.44     20.28 o 
   9   3   2      189.49      205.57     12.83 o 
  10   3   2       26.40       33.28      7.85 o 
  11   3   2        7.64        9.72      6.82 o 
  12   3   2      799.69      781.20     24.16 o 
  13   3   2      309.36      295.30     17.96 o 
  14   3   2       12.61        4.94      8.68 o 
  15   3   2        8.30       15.95      9.60 o 
  16   3   2       26.12       12.75     10.28 o 
  17   3   2       35.59       48.98     12.33 o 
  18   3   2        8.76       17.06     10.35 o 
  19   3   2        6.26       13.33     13.52 o 
  20   3   2        0.32       23.61     18.98 o 
 -20   4   2        0.16       27.52     15.99 o 
 -19   4   2        0.44       13.66     16.29 o 
 -18   4   2        5.26       11.09     10.23 o 
 -17   4   2       42.93       52.57     12.51 o 
 -16   4   2       52.73       88.59     13.99 o 
 -15   4   2       90.98       85.57     13.17 o 
 -14   4   2      298.14      296.04     18.79 o 
 -13   4   2      312.31      305.31     18.48 o 
 -12   4   2      461.96      469.42     20.76 o 
 -11   4   2       15.67        6.95      7.80 o 
 -10   4   2       22.61       27.86      8.42 o 
  -9   4   2       49.23       59.06      9.43 o 
  -8   4   2       57.32       51.66      8.81 o 
  -7   4   2       37.37       31.02      7.76 o 
  -6   4   2      791.56      758.88     21.13 o 
  -5   4   2      300.65      304.68     14.13 o 
  -4   4   2       41.27       31.77      7.26 o 
  -3   4   2      579.23      527.36     24.33 o 
  -2   4   2     1510.88     1511.81     27.75 o 
  -1   4   2      490.60      468.78     16.00 o 
   0   4   2       14.45       20.92      7.48 o 
   1   4   2     1723.21     1697.48     38.82 o 
   2   4   2     1553.79     1430.46     27.20 o 
   3   4   2      653.01      615.72     18.76 o 
   4   4   2     2666.17     2642.61     43.81 o 
   5   4   2      207.23      226.84     13.50 o 
   6   4   2      546.13      572.67     19.28 o 
   7   4   2     1198.35     1158.33     26.94 o 
   8   4   2      179.80      202.12     14.69 o 
   9   4   2        2.28        4.10      6.32 o 
  10   4   2        3.08       -3.43      6.73 o 
  11   4   2        6.40        1.12      6.83 o 
  12   4   2       14.78       10.10      8.58 o 
  13   4   2        4.91        4.19      7.85 o 
  14   4   2      105.54      102.43     13.99 o 
  15   4   2      123.75      122.34     15.32 o 
  16   4   2        0.02       -4.57      8.60 o 
  17   4   2        0.75        2.50      9.91 o 
  18   4   2       10.97       26.19     11.43 o 
  19   4   2        1.46        2.66     14.25 o 
  20   4   2       13.94       49.33     25.01 o 
 -18   5   2       14.10       50.01     12.76 o 
 -17   5   2        4.20       37.21     12.58 o 
 -16   5   2       17.92       32.94     11.52 o 
 -15   5   2       27.41       27.03     10.85 o 
 -14   5   2       10.43       22.70     10.30 o 
 -13   5   2        0.05       -5.15      7.73 o 
 -12   5   2        7.01        5.09      8.84 o 
 -11   5   2       30.98       20.37      9.61 o 
 -10   5   2       44.88       37.72      9.93 o 
  -9   5   2       26.14       15.98      8.90 o 
  -8   5   2       10.82       14.53      8.00 o 
  -7   5   2        8.33        4.09      6.83 o 
  -6   5   2       47.33       42.52      9.39 o 
  -5   5   2      203.46      227.67     15.30 o 
  -4   5   2      368.33      364.59     16.66 o 
  -3   5   2      266.80      244.36     14.94 o 
  -2   5   2       36.23       33.73      8.35 o 
  -1   5   2       25.60       32.53      8.27 o 
   0   5   2        9.27        2.00      6.33 o 
   1   5   2      155.16      139.86     13.19 o 
   2   5   2       73.55       70.95      9.90 o 
   3   5   2      451.71      471.94     18.45 o 
   4   5   2       10.91       19.72      7.81 o 
   5   5   2       31.51       23.65      7.94 o 
   6   5   2        6.64        5.84      6.87 o 
   7   5   2      164.37      165.92     14.15 o 
   8   5   2        5.21       -1.60      7.16 o 
   9   5   2        0.13       -2.71      7.00 o 
  10   5   2        1.31       -4.60      7.01 o 
  11   5   2        2.17       11.23      8.66 o 
  12   5   2        0.06        1.54      8.08 o 
  13   5   2        0.02       -2.85      7.67 o 
  14   5   2       70.92       51.30     12.48 o 
  15   5   2       64.49       64.43     13.62 o 
  16   5   2        5.89       10.17     12.21 o 
  17   5   2        1.43        7.84     11.77 o 
  18   5   2       24.18       21.59     13.99 o 
 -17   6   2       38.75       75.48     22.68 o 
 -16   6   2        1.30       25.78     11.31 o 
 -15   6   2       19.85       31.92     11.64 o 
 -14   6   2       61.14       90.59     14.63 o 
 -13   6   2       40.25       57.86     12.73 o 
 -12   6   2        0.02        2.49      9.51 o 
 -11   6   2       36.09       46.82     11.93 o 
 -10   6   2       33.26       35.81     10.99 o 
  -9   6   2       24.04       23.73     10.36 o 
  -8   6   2       12.73       22.34      9.62 o 
  -7   6   2       59.61       62.90     11.76 o 
  -6   6   2        0.50       -3.30      7.54 o 
  -5   6   2       50.17       59.43     11.27 o 
  -4   6   2      318.51      299.79     17.85 o 
  -3   6   2        7.59        2.92      7.98 o 
  -2   6   2        3.08       -2.60      7.75 o 
  -1   6   2       82.16       76.07     13.44 o 
   0   6   2        2.90       -7.12      9.24 o 
   1   6   2       16.83       20.41     10.15 o 
   2   6   2       36.41       41.01     11.77 o 
   3   6   2       17.65       23.51     10.53 o 
   4   6   2        7.82       10.25      9.38 o 
   5   6   2      187.74      177.73     18.56 o 
   6   6   2      594.12      543.18     26.69 o 
   7   6   2      206.44      203.84     20.03 o 
   8   6   2      437.35      440.05     25.04 o 
   9   6   2       94.39       79.22     14.95 o 
  10   6   2       11.13       11.25     10.85 o 
  11   6   2      129.86      114.27     17.09 o 
  12   6   2       46.38       47.49     14.43 o 
  13   6   2        0.02       -7.84     14.91 o 
  14   6   2        0.09        3.03     12.40 o 
  15   6   2        1.39        0.08     15.42 o 
  16   6   2       20.03       33.48     14.66 o 
  17   6   2        0.48       17.51     13.60 o 
 -15   7   2        1.06       10.58     24.18 o 
 -14   7   2        0.46       13.60     23.67 o 
 -13   7   2        8.03       10.38     15.61 o 
 -12   7   2        0.91       -6.25     11.46 o 
 -11   7   2        7.30       13.88     11.08 o 
 -10   7   2       11.35       12.35     11.98 o 
  -9   7   2        2.22        7.40     11.24 o 
  -8   7   2        0.03        6.84     10.18 o 
  -7   7   2       16.07       14.57     10.89 o 
  -6   7   2        0.07       -7.75      9.19 o 
  -5   7   2        0.11        1.43      9.49 o 
  -4   7   2       50.43       29.00     11.94 o 
  -3   7   2       81.03       83.54     21.00 o 
  -2   7   2      117.98      130.46     17.95 o 
  -1   7   2        7.46       11.23     13.05 o 
   0   7   2        0.05        8.00      9.84 o 
   1   7   2        8.72       15.36     10.50 o 
   2   7   2       41.68       41.76     13.51 o 
   3   7   2        7.76       -5.39     10.22 o 
   4   7   2        2.40       -0.89     14.62 o 
   5   7   2       27.12       23.15     12.69 o 
   6   7   2        7.55        3.10     11.23 o 
   7   7   2        0.39       -4.28     11.12 o 
   8   7   2       55.25       36.58     14.28 o 
   9   7   2       13.83       18.57     13.02 o 
  10   7   2        0.15        5.92     11.36 o 
  11   7   2        4.63       12.08     13.41 o 
  12   7   2        5.62       15.34     14.12 o 
  13   7   2        2.48       -8.10     14.24 o 
  14   7   2        0.77        0.56     12.68 o 
  15   7   2        1.37        1.75     13.31 o 
 -12   8   2        4.66       26.19     29.72 o 
 -11   8   2        2.89        6.55     23.17 o 
 -10   8   2       48.82       77.57     34.25 o 
  -9   8   2        6.17        0.00     22.16 o 
  -8   8   2        4.17       -8.56     20.65 o 
  -7   8   2       14.44       17.13     24.68 o 
  -6   8   2       10.57        8.56     24.68 o 
  -5   8   2        0.13      -12.09     20.15 o 
  -4   8   2        3.78       14.10     22.67 o 
  -3   8   2       47.98       41.81     27.20 o 
  -2   8   2       22.56       32.24     23.67 o 
  -1   8   2       65.36       57.93     27.20 o 
   0   8   2       10.96        9.19     14.55 o 
   1   8   2        7.75        2.07     13.48 o 
   2   8   2       40.04       50.99     18.84 o 
   3   8   2        0.00        9.29     15.47 o 
   4   8   2       17.22       -5.04     17.63 o 
   5   8   2       14.61       25.16     15.12 o 
   6   8   2        0.03       -6.11     12.76 o 
   7   8   2       19.02       21.66     14.87 o 
   8   8   2      209.14      153.45     24.93 o 
   9   8   2       22.13       11.78     15.97 o 
  10   8   2       58.46       72.88     20.33 o 
  11   8   2        0.02        0.21     14.28 o 
  12   8   2        5.29        1.43     13.58 o 
  -7   9   2        2.16       11.08     28.71 o 
  -6   9   2        0.00      -12.09     24.68 o 
  -5   9   2        0.07       -1.01     25.69 o 
  -4   9   2       16.26       39.29     28.71 o 
  -3   9   2        0.07       -5.54     22.67 o 
  -2   9   2        0.63        0.50     25.19 o 
  -1   9   2       62.99      108.80     37.78 o 
   0   9   2       20.34       27.20     27.20 o 
   1   9   2       34.46       52.89     30.22 o 
   2   9   2        3.27       -5.04     23.67 o 
   4   9   2       24.52       14.10     22.16 o 
   5   9   2        2.00       26.70     23.17 o 
   6   9   2       14.53       17.63     21.66 o 
   7   9   2        6.80       23.17     23.17 o 
 -21   0   3        2.55        1.63     27.96 o 
 -19   0   3      143.87      180.39     25.87 o 
 -17   0   3        0.62        8.06     13.53 o 
 -15   0   3       46.39       53.60     15.49 o 
 -13   0   3      842.54      760.71     32.70 o 
 -11   0   3     2181.42     2216.08     49.56 o 
  -9   0   3     2332.59     2569.93     60.70 o 
  -7   0   3     1766.59     2010.94     37.71 o 
  -5   0   3    17199.46    16118.94    114.37 o 
  -3   0   3     1566.14     1481.46     52.13 o 
  -1   0   3    11036.45     9827.64    115.85 o 
   1   0   3     6307.65     6059.89     42.90 o 
   3   0   3      513.88      496.77     31.67 o 
   5   0   3     1743.37     1702.27     37.32 o 
   7   0   3       45.00       89.67     10.22 o 
   9   0   3      137.48      127.29     13.23 o 
  11   0   3       33.25       19.85      9.57 o 
  13   0   3     1494.69     1418.97     43.17 o 
  15   0   3      560.29      504.51     29.86 o 
  17   0   3      253.46      237.72     26.52 o 
  19   0   3       13.62       29.42     23.17 o 
  21   0   3        0.25       20.72     39.79 o 
 -21   1   3        8.83       33.46     16.65 o 
 -20   1   3        3.63       10.60     10.59 o 
 -19   1   3       25.60       36.43     12.17 o 
 -18   1   3        7.94       14.78     13.16 o 
 -17   1   3      202.19      188.69     17.47 o 
 -16   1   3      113.67      113.74     14.04 o 
 -15   1   3      195.35      186.15     17.59 o 
 -14   1   3      535.91      516.58     20.72 o 
 -13   1   3        7.67        6.88      6.89 o 
 -12   1   3        9.40       18.05      7.15 o 
 -11   1   3       65.42       58.76      8.85 o 
 -10   1   3       15.69        5.76      5.55 o 
  -9   1   3      663.55      585.35     16.95 o 
  -8   1   3      589.08      552.07     15.50 o 
  -7   1   3       14.37       10.01      4.78 o 
  -6   1   3       27.05       35.53      5.63 o 
  -5   1   3      314.86      348.19      9.79 o 
  -4   1   3     2158.09     2130.30     20.97 o 
  -3   1   3      609.39      625.66     10.58 o 
  -2   1   3      952.09      842.52     10.56 o 
  -1   1   3      261.63      255.68     11.76 o 
   0   1   3     5730.66     5710.14     50.15 o 
   1   1   3      109.91      108.61      9.42 o 
   2   1   3      265.17      268.50     21.85 o 
   3   1   3     3865.71     3755.75     25.90 o 
   4   1   3      444.94      379.18      9.48 o 
   5   1   3      873.12      852.16     14.20 o 
   6   1   3      287.07      337.94     10.37 o 
   7   1   3      119.02      129.08      8.81 o 
   8   1   3      678.72      705.76     17.29 o 
   9   1   3       67.53       77.56      8.09 o 
  10   1   3       13.64       14.06      5.85 o 
  11   1   3       18.12       15.74      6.60 o 
  12   1   3       56.11       57.19      9.28 o 
  13   1   3      159.09      172.02     13.84 o 
  14   1   3       34.97       43.58     10.00 o 
  15   1   3        0.80       -2.68      8.16 o 
  16   1   3       64.65       75.19     12.85 o 
  17   1   3        0.10        5.64      8.93 o 
  18   1   3        0.37       -6.51      8.94 o 
  19   1   3        0.50       10.21     12.65 o 
  20   1   3        0.01       10.12     12.94 o 
  21   1   3       10.16       19.22     14.61 o 
 -21   2   3       21.61       47.17     14.93 o 
 -20   2   3       58.32       88.44     15.70 o 
 -19   2   3       11.56       30.15     13.74 o 
 -18   2   3       64.92       50.89     13.74 o 
 -17   2   3        0.28        1.37      8.74 o 
 -16   2   3       69.94       61.92     12.24 o 
 -15   2   3      268.17      280.76     18.36 o 
 -14   2   3       13.91        0.83      7.61 o 
 -13   2   3       48.75       53.39     10.01 o 
 -12   2   3       35.23       48.60      8.75 o 
 -11   2   3       23.89       36.96      7.82 o 
 -10   2   3      716.49      705.28     19.76 o 
  -9   2   3        0.00       -1.52      4.55 o 
  -8   2   3      229.90      210.20     10.45 o 
  -7   2   3      511.05      478.65     13.15 o 
  -6   2   3      248.50      252.49      9.73 o 
  -5   2   3      108.42      132.91      7.55 o 
  -4   2   3      114.46      107.53      8.08 o 
  -3   2   3       74.44       79.31      6.18 o 
  -2   2   3      785.52      850.09     13.52 o 
  -1   2   3    11373.92    11407.41     58.88 o 
   0   2   3     7360.06     7488.67     64.02 o 
   1   2   3        6.77       -5.42      4.10 o 
   2   2   3     1182.49     1133.78     17.33 o 
   3   2   3        3.88        5.49      4.36 o 
   4   2   3      732.82      726.27     18.10 o 
   5   2   3     2302.20     2269.07     32.88 o 
   6   2   3     2488.17     2499.92     33.74 o 
   7   2   3     2237.07     2107.63     29.75 o 
   8   2   3     1616.51     1750.77     28.43 o 
   9   2   3        6.17       11.17      5.79 o 
  10   2   3      469.64      481.46     16.97 o 
  11   2   3       75.17       71.04      9.56 o 
  12   2   3      292.91      315.20     16.31 o 
  13   2   3      101.25      113.45     12.39 o 
  14   2   3      542.17      541.08     21.65 o 
  15   2   3      634.47      616.48     23.80 o 
  16   2   3      582.79      555.39     27.25 o 
  17   2   3       44.86       37.14     11.24 o 
  18   2   3       15.08        5.60     14.40 o 
  19   2   3       18.37       27.48     16.14 o 
  20   2   3       17.43       24.71     18.10 o 
  21   2   3       17.68       32.03     26.39 o 
 -20   3   3        7.52       20.21     15.49 o 
 -19   3   3        7.83       17.22     10.87 o 
 -18   3   3       12.68       39.78     12.10 o 
 -17   3   3       47.88       66.18     13.28 o 
 -16   3   3        1.90        5.02      8.88 o 
 -15   3   3      239.23      216.65     17.34 o 
 -14   3   3       14.79       12.38      8.44 o 
 -13   3   3       17.18       18.23      8.64 o 
 -12   3   3        5.03        3.90      6.79 o 
 -11   3   3       69.35       65.17      9.68 o 
 -10   3   3       73.74       69.12      9.06 o 
  -9   3   3        3.92        1.78      5.49 o 
  -8   3   3       64.83       60.92      9.81 o 
  -7   3   3     2737.97     2740.93     32.56 o 
  -6   3   3      153.85      176.08      9.28 o 
  -5   3   3        1.02       -3.94      4.22 o 
  -4   3   3      493.36      518.96     13.61 o 
  -3   3   3      439.11      431.15     12.39 o 
  -2   3   3     1622.32     1692.03     23.30 o 
  -1   3   3        2.38       -0.05      4.26 o 
   0   3   3      315.71      300.25     11.00 o 
   1   3   3      148.59      197.79      9.61 o 
   2   3   3      134.55      144.73      8.75 o 
   3   3   3      669.05      747.66     17.56 o 
   4   3   3        0.02       -5.90      3.93 o 
   5   3   3       14.49       37.48      9.24 o 
   6   3   3      284.49      299.86     12.99 o 
   7   3   3        7.96       14.21      6.25 o 
   8   3   3        4.56        4.00      5.43 o 
   9   3   3       56.66       73.21      9.34 o 
  10   3   3      225.63      247.08     14.33 o 
  11   3   3        6.37        4.23      6.45 o 
  12   3   3      335.98      309.80     16.97 o 
  13   3   3       93.09      114.34     13.41 o 
  14   3   3       56.19       50.76     11.11 o 
  15   3   3        0.12        7.40      9.38 o 
  16   3   3       60.20       56.17     12.44 o 
  17   3   3        0.64        1.77      9.75 o 
  18   3   3       15.79       17.90     10.71 o 
  19   3   3       20.31       23.76     15.63 o 
  20   3   3        0.57       19.73     19.78 o 
 -20   4   3        1.71       20.02     19.85 o 
 -19   4   3        0.15       13.20     18.47 o 
 -18   4   3        5.60       15.81     14.12 o 
 -17   4   3        0.10        8.87     12.21 o 
 -16   4   3       99.79      111.65     15.15 o 
 -15   4   3      340.53      329.88     38.18 o 
 -14   4   3      117.83      129.50     14.60 o 
 -13   4   3      240.17      248.06     17.35 o 
 -12   4   3        5.23        8.00      7.95 o 
 -11   4   3        2.16       -5.21      5.99 o 
 -10   4   3       34.70       37.42      9.02 o 
  -9   4   3       25.86       41.18      8.75 o 
  -8   4   3        2.25       -0.85      5.67 o 
  -7   4   3       16.20       19.97      7.01 o 
  -6   4   3       45.42       35.22      7.63 o 
  -5   4   3      131.52      140.96     10.94 o 
  -4   4   3      135.11      142.69     11.06 o 
  -3   4   3      128.85      176.48     19.78 o 
  -2   4   3       58.93       62.30      8.44 o 
  -1   4   3       82.87       72.86      8.71 o 
   0   4   3     2881.28     2650.83     35.65 o 
   1   4   3     3201.28     3161.79     39.37 o 
   2   4   3      281.38      296.73     13.37 o 
   3   4   3      164.90      231.55     12.81 o 
   4   4   3     2658.43     2860.87     44.83 o 
   5   4   3      188.08      185.58     12.23 o 
   6   4   3        0.07       -2.73      5.58 o 
   7   4   3        5.77        2.76      6.00 o 
   8   4   3      290.60      306.94     15.35 o 
   9   4   3        5.67        3.73      6.62 o 
  10   4   3       51.20       69.28     10.81 o 
  11   4   3       64.02       63.43     10.99 o 
  12   4   3       44.14       48.60     10.72 o 
  13   4   3       31.68       31.64     10.36 o 
  14   4   3       53.69       50.91     12.08 o 
  15   4   3        0.58       -2.80      9.20 o 
  16   4   3        5.31       13.10      9.80 o 
  17   4   3       14.58        8.12      9.46 o 
  18   4   3       21.25       36.20     22.47 o 
  19   4   3        0.26       17.51     26.61 o 
 -18   5   3       61.55       82.29     27.48 o 
 -17   5   3        0.03       13.23     12.72 o 
 -16   5   3        9.26       20.44     10.28 o 
 -15   5   3       25.79       49.34     12.03 o 
 -14   5   3       19.34       24.12     10.27 o 
 -13   5   3       85.64       89.02     23.34 o 
 -12   5   3       12.27        3.34      8.33 o 
 -11   5   3        0.01       -2.09      7.77 o 
 -10   5   3       24.85       13.25     14.79 o 
  -9   5   3       17.49       20.72      8.37 o 
  -8   5   3       55.83       61.42     10.56 o 
  -7   5   3        6.12        6.25      7.24 o 
  -6   5   3       44.32       41.15      9.15 o 
  -5   5   3      190.49      171.66     13.53 o 
  -4   5   3        1.17        2.15      6.63 o 
  -3   5   3      118.05      121.68     14.34 o 
  -2   5   3        6.97        5.77      6.61 o 
  -1   5   3       18.98       29.15      7.77 o 
   0   5   3       20.48       23.61      7.30 o 
   1   5   3        2.39        1.01      9.07 o 
   2   5   3      319.37      326.85     15.43 o 
   3   5   3      341.59      300.82     15.17 o 
   4   5   3        7.73       13.29      7.30 o 
   5   5   3        8.20        4.53      6.44 o 
   6   5   3       88.22       99.13     13.97 o 
   7   5   3       35.25       43.67     11.38 o 
   8   5   3       19.05        8.06      9.33 o 
   9   5   3        9.66        6.07      9.58 o 
  10   5   3       15.74       18.08     11.10 o 
  11   5   3       25.04       20.01     11.22 o 
  12   5   3       68.79       67.67     14.70 o 
  13   5   3        0.77        3.27     10.51 o 
  14   5   3      112.61      107.38     17.33 o 
  15   5   3      122.00       94.29     17.84 o 
  16   5   3        6.88       11.59     11.41 o 
  17   5   3        1.76        6.81     13.18 o 
  18   5   3        5.41        6.36     13.30 o 
 -17   6   3       25.97       84.62     39.79 o 
 -16   6   3        2.29       24.35     18.89 o 
 -15   6   3       29.34       35.09     14.08 o 
 -14   6   3       32.45       53.08     18.48 o 
 -13   6   3       95.25       89.62     14.19 o 
 -12   6   3      218.41      216.37     20.63 o 
 -11   6   3       94.40      102.93     22.28 o 
 -10   6   3       72.12       73.31     17.51 o 
  -9   6   3       69.56       72.30     13.74 o 
  -8   6   3       46.44       31.17     11.20 o 
  -7   6   3        1.45       -1.05      8.25 o 
  -6   6   3        0.01       -4.46      7.85 o 
  -5   6   3       15.04       13.66      9.42 o 
  -4   6   3        1.96        8.48      9.09 o 
  -3   6   3       24.69       24.10     13.77 o 
  -2   6   3      227.99      218.34     18.86 o 
  -1   6   3      166.95      187.81     18.14 o 
   0   6   3      462.84      439.22     23.75 o 
   1   6   3      138.17      161.14     17.14 o 
   2   6   3        3.01        1.52      8.48 o 
   3   6   3       78.13       79.09     14.29 o 
   4   6   3      194.93      191.78     19.20 o 
   5   6   3       68.83       60.98     13.95 o 
   6   6   3      511.23      454.50     25.15 o 
   7   6   3       31.13       41.84     12.66 o 
   8   6   3       33.80       28.40     14.44 o 
   9   6   3       58.75       45.31     13.86 o 
  10   6   3        0.00       -6.07      9.76 o 
  11   6   3        9.42       11.78     11.94 o 
  12   6   3        1.23        0.06     11.06 o 
  13   6   3        1.26       -7.45     11.04 o 
  14   6   3        1.00        2.93     12.34 o 
  15   6   3        1.52        0.14     12.34 o 
  16   6   3        5.47       -5.40     12.29 o 
  17   6   3        1.52       20.84     14.56 o 
 -15   7   3        2.87       37.21     20.42 o 
 -14   7   3        0.03       30.26     19.97 o 
 -13   7   3        0.59       12.42     17.21 o 
 -12   7   3       34.01       65.58     23.28 o 
 -11   7   3        0.11       -1.62     16.37 o 
 -10   7   3       10.26       20.47     17.21 o 
  -9   7   3        0.04        1.01     15.32 o 
  -8   7   3       17.23       33.39     18.43 o 
  -7   7   3        6.96       -2.38     13.63 o 
  -6   7   3        0.08       -3.74     12.91 o 
  -5   7   3        3.47        5.85     10.94 o 
  -4   7   3      100.75      114.43     16.68 o 
  -3   7   3       17.68       19.16     15.82 o 
  -2   7   3      123.93      120.46     17.09 o 
  -1   7   3        7.73        2.24     10.45 o 
   0   7   3       11.37       21.81     17.13 o 
   1   7   3       18.77       27.93     12.06 o 
   2   7   3       26.93       38.00     14.06 o 
   3   7   3      102.18       91.05     16.45 o 
   4   7   3       17.92       13.09     14.64 o 
   5   7   3        0.07        8.30     11.63 o 
   6   7   3        2.76        0.61     11.63 o 
   7   7   3        1.05       -6.57     10.71 o 
   8   7   3       23.04       35.34     14.90 o 
   9   7   3       11.46        7.72     12.87 o 
  10   7   3       80.83      107.65     18.50 o 
  11   7   3        5.73       17.77     13.96 o 
  12   7   3        0.05       19.88     13.61 o 
  13   7   3       21.92       33.73     15.13 o 
  14   7   3        1.92        6.12     13.04 o 
  15   7   3        4.53        3.53     13.04 o 
 -12   8   3       16.08       17.13     25.69 o 
 -11   8   3       33.65       26.70     30.73 o 
 -10   8   3       21.80        8.06     25.69 o 
  -9   8   3       23.72       32.74     28.71 o 
  -8   8   3       37.67       18.64     25.69 o 
  -7   8   3        5.16       10.58     22.16 o 
  -6   8   3      134.40      149.10     39.29 o 
  -5   8   3        3.52       24.68     26.19 o 
  -4   8   3       55.53       34.25     27.70 o 
  -3   8   3       47.99       14.61     24.18 o 
  -2   8   3        0.05       -3.53     21.16 o 
  -1   8   3        0.04       59.34     52.64 o 
   0   8   3       12.32       63.19     48.61 o 
   1   8   3       12.14       27.75     34.00 o 
   2   8   3        0.58       21.98     16.37 o 
   3   8   3        2.20       26.09     17.98 o 
   4   8   3       27.47       29.21     28.71 o 
   5   8   3       12.53        2.62     16.76 o 
   6   8   3        1.92        6.11     17.50 o 
   7   8   3       46.66       45.98     20.78 o 
   8   8   3      106.82       70.28     22.96 o 
   9   8   3       42.48       42.31     34.00 o 
  10   8   3       65.50       45.78     25.19 o 
  11   8   3        0.90      -21.88     14.58 o 
  12   8   3        0.28      -19.12     15.36 o 
  -7   9   3        0.37       24.18     30.73 o 
  -6   9   3        1.35       -7.56     24.68 o 
  -5   9   3        0.01       31.23     27.70 o 
  -4   9   3        9.80        7.05     25.69 o 
  -3   9   3        0.13      -11.08     22.16 o 
  -2   9   3       13.08       44.33     29.72 o 
  -1   9   3        0.40       -4.53     22.16 o 
   0   9   3       12.69       30.22     27.20 o 
   1   9   3        8.56       21.16     25.19 o 
   2   9   3       35.76       48.86     29.72 o 
   4   9   3        0.49       -0.50     19.14 o 
   5   9   3       33.88       55.41     27.70 o 
   6   9   3        0.01       -0.50     21.16 o 
   7   9   3        2.62       18.64     23.67 o 
 -20   0   4       19.27       38.40     18.39 o 
 -18   0   4       68.28      115.59     22.50 o 
 -16   0   4      186.52      158.05     34.50 o 
 -14   0   4      516.70      447.64     27.88 o 
 -12   0   4        0.25       -6.07      8.36 o 
 -10   0   4      404.27      465.36     23.47 o 
  -8   0   4     6916.31     7488.96     82.88 o 
  -6   0   4     4183.23     4414.99     55.39 o 
  -4   0   4     4658.60     5103.85    127.69 o 
  -2   0   4      271.34      307.15     11.49 o 
   0   0   4      155.54      120.54     16.30 o 
   2   0   4      382.07      401.34     11.63 o 
   4   0   4     7858.79     7853.61     60.87 o 
   6   0   4        2.89       22.61      6.64 o 
   8   0   4     1637.81     1777.65     37.03 o 
  10   0   4      310.78      298.28     18.52 o 
  12   0   4      305.09      264.57     19.93 o 
  14   0   4       32.59       47.25     14.76 o 
  16   0   4        2.70        2.56     11.47 o 
  18   0   4      118.06      140.00     23.02 o 
  20   0   4       28.89       68.47     20.46 o 
 -21   1   4        0.30       17.20     22.47 o 
 -20   1   4       66.46       77.14     15.63 o 
 -19   1   4        1.50       21.05     11.29 o 
 -18   1   4       25.50       31.50     11.63 o 
 -17   1   4       13.63       12.82      9.68 o 
 -16   1   4       63.03       44.76     11.83 o 
 -15   1   4       52.72       59.27     11.34 o 
 -14   1   4       75.57       61.74     11.02 o 
 -13   1   4       30.47       29.94      8.63 o 
 -12   1   4      671.55      592.28     20.03 o 
 -11   1   4      385.80      369.34     15.56 o 
 -10   1   4        6.71        5.48      5.77 o 
  -9   1   4      372.96      382.75     14.44 o 
  -8   1   4        8.84       11.56      5.36 o 
  -7   1   4        2.12       -0.69      4.25 o 
  -6   1   4       40.22       57.74      5.99 o 
  -5   1   4     4381.99     4380.65     34.36 o 
  -4   1   4     2706.54     2489.64     23.47 o 
  -3   1   4     1670.33     1583.24     16.98 o 
  -2   1   4     2757.92     2613.76     27.14 o 
  -1   1   4      474.94      446.18     15.42 o 
   0   1   4       34.06       33.32      6.38 o 
   1   1   4       88.03       69.74      7.73 o 
   2   1   4     1396.27     1371.62     25.79 o 
   3   1   4     1792.01     1733.48     19.97 o 
   4   1   4       72.54       62.89      5.34 o 
   5   1   4     1461.73     1443.05     19.07 o 
   6   1   4      536.86      511.24     12.09 o 
   7   1   4      325.45      337.85     11.05 o 
   8   1   4      576.45      583.93     15.98 o 
   9   1   4      359.26      356.77     13.85 o 
  10   1   4      166.08      147.86     10.99 o 
  11   1   4      400.10      390.93     15.90 o 
  12   1   4       14.82       11.33      6.93 o 
  13   1   4        0.01       -2.19      6.63 o 
  14   1   4      112.28      107.97     12.79 o 
  15   1   4       15.35        5.95      8.86 o 
  16   1   4        6.29        6.32      8.91 o 
  17   1   4       36.77       43.34     11.80 o 
  18   1   4        0.00       15.29      9.95 o 
  19   1   4       23.17       23.85     21.52 o 
  20   1   4        0.53       23.40     14.47 o 
  21   1   4        0.04       31.98     25.37 o 
 -21   2   4        0.01       19.61     12.43 o 
 -20   2   4      135.75      187.95     22.68 o 
 -19   2   4        0.48        0.63      9.83 o 
 -18   2   4        1.87        2.43      9.69 o 
 -17   2   4       47.23       59.22     12.87 o 
 -16   2   4       33.01       24.58     11.49 o 
 -15   2   4        2.43       -3.65      7.79 o 
 -14   2   4        3.26       -1.89      7.24 o 
 -13   2   4      126.93      117.67     12.24 o 
 -12   2   4      311.37      295.81     16.04 o 
 -11   2   4       89.62       97.79     10.57 o 
 -10   2   4       42.25       43.20      7.71 o 
  -9   2   4       30.20       36.66      6.58 o 
  -8   2   4     1468.88     1446.20     23.22 o 
  -7   2   4     1009.36     1037.66     18.85 o 
  -6   2   4      988.82      981.14     17.43 o 
  -5   2   4      136.79      128.78      7.76 o 
  -4   2   4     1048.66     1047.45     15.98 o 
  -3   2   4      157.14      151.01      6.69 o 
  -2   2   4      447.08      375.98      8.80 o 
  -1   2   4      117.70      117.17     12.16 o 
   0   2   4       14.68        7.33      4.19 o 
   1   2   4      509.52      591.77     14.48 o 
   2   2   4      421.38      410.47     12.64 o 
   3   2   4       56.81       64.64      5.86 o 
   4   2   4       21.10       26.79      4.59 o 
   5   2   4     2499.06     2559.04     27.18 o 
   6   2   4     1099.96     1212.80     19.45 o 
   7   2   4       62.58       78.79      7.01 o 
   8   2   4        7.80       27.15      6.50 o 
   9   2   4       32.70       38.22      7.30 o 
  10   2   4        0.00       -4.05      5.16 o 
  11   2   4        7.18       13.63      6.82 o 
  12   2   4        8.64        1.20      6.49 o 
  13   2   4      129.37      129.21     12.99 o 
  14   2   4      640.31      659.82     23.90 o 
  15   2   4      304.64      346.66     20.39 o 
  16   2   4       69.19       76.35     13.00 o 
  17   2   4       49.24       49.30     11.98 o 
  18   2   4        4.35        5.92      9.92 o 
  19   2   4        7.00        9.90     18.32 o 
  20   2   4       29.39       41.68     17.38 o 
  21   2   4        7.19       47.54     24.14 o 
 -20   3   4       21.64       49.75     13.86 o 
 -19   3   4        5.81        5.52     15.56 o 
 -18   3   4       42.66       61.75     13.63 o 
 -17   3   4        9.99       25.58     10.91 o 
 -16   3   4       82.10       81.85     13.80 o 
 -15   3   4        1.08       11.72      9.17 o 
 -14   3   4        0.33        3.25      7.99 o 
 -13   3   4        2.01       -6.22      6.43 o 
 -12   3   4        0.25       -0.55      6.37 o 
 -11   3   4        0.09       -5.21      5.93 o 
 -10   3   4      205.74      235.80     14.98 o 
  -9   3   4     1126.21     1088.65     24.69 o 
  -8   3   4       23.57       38.36      7.20 o 
  -7   3   4      233.47      223.34     10.66 o 
  -6   3   4       65.47       59.37      6.81 o 
  -5   3   4       38.06       40.97      5.99 o 
  -4   3   4        8.69        7.34      4.27 o 
  -3   3   4     1054.39     1104.40     18.42 o 
  -2   3   4      976.38      979.37     24.96 o 
  -1   3   4     2022.77     1948.48     23.68 o 
   0   3   4      282.88      275.92      9.62 o 
   1   3   4      134.08      120.97      9.72 o 
   2   3   4      817.35      870.34     17.69 o 
   3   3   4       23.51       25.88      5.55 o 
   4   3   4      194.24      176.84      9.18 o 
   5   3   4      445.76      473.90     13.65 o 
   6   3   4      663.09      625.48     15.58 o 
   7   3   4      375.32      355.38     14.37 o 
   8   3   4      284.69      283.10     17.45 o 
   9   3   4      194.62      200.81     13.49 o 
  10   3   4       10.85       16.66      7.20 o 
  11   3   4      199.64      189.93     14.24 o 
  12   3   4       54.57       55.93      9.99 o 
  13   3   4       13.64        8.51      8.72 o 
  14   3   4        5.49       10.75      8.74 o 
  15   3   4      100.61       98.22     13.66 o 
  16   3   4       15.05        9.34      9.70 o 
  17   3   4       44.90       58.46     13.25 o 
  18   3   4        4.61       19.91     14.98 o 
  19   3   4        0.02       20.53     13.38 o 
  20   3   4        3.83       27.49     14.98 o 
 -19   4   4        3.19       38.52     21.37 o 
 -18   4   4      123.40      149.95     17.40 o 
 -17   4   4        0.70       22.61     10.24 o 
 -16   4   4      157.46      195.32     17.94 o 
 -15   4   4       56.29       62.74     12.11 o 
 -14   4   4        0.75       -3.76      7.96 o 
 -13   4   4        3.63        1.60      7.65 o 
 -12   4   4        3.44        2.27      7.82 o 
 -11   4   4       24.99       20.60      8.28 o 
 -10   4   4        1.39       -1.92      6.38 o 
  -9   4   4      191.97      202.32     13.40 o 
  -8   4   4       46.27       49.77      8.80 o 
  -7   4   4      142.94      132.46     11.30 o 
  -6   4   4      677.38      627.90     18.74 o 
  -5   4   4     1144.53     1109.85     21.93 o 
  -4   4   4        8.76       11.18      5.57 o 
  -3   4   4      251.29      247.18     11.45 o 
  -2   4   4     1349.36     1419.42     25.87 o 
  -1   4   4     2096.03     2084.75     33.86 o 
   0   4   4     3955.59     3899.51     42.26 o 
   1   4   4     1258.69     1226.49     53.07 o 
   2   4   4     2821.37     2721.04     35.92 o 
   3   4   4       39.70       52.63      7.82 o 
   4   4   4      284.09      290.58     15.27 o 
   5   4   4       11.69       13.86      6.26 o 
   6   4   4        9.83        7.64      6.01 o 
   7   4   4        4.62        9.60      6.24 o 
   8   4   4      220.85      190.57     13.78 o 
   9   4   4       18.26        9.58      7.27 o 
  10   4   4       87.95       98.46     11.94 o 
  11   4   4       17.58        9.58      8.16 o 
  12   4   4       17.96       29.58      9.50 o 
  13   4   4       23.33       29.39     10.14 o 
  14   4   4       37.24       33.68     11.05 o 
  15   4   4       96.13      108.72     15.28 o 
  16   4   4       21.09       46.49     12.50 o 
  17   4   4        8.34        6.94     11.97 o 
  18   4   4        2.48        2.64     13.03 o 
  19   4   4        3.18       -0.74     17.27 o 
 -18   5   4       76.14      117.73     29.06 o 
 -17   5   4       29.04       53.65     12.64 o 
 -16   5   4       11.66       35.61     11.57 o 
 -15   5   4        9.25       25.48     10.62 o 
 -14   5   4        1.05        3.63     10.25 o 
 -13   5   4        3.29       13.20      9.25 o 
 -12   5   4       20.79       31.83     10.12 o 
 -11   5   4        1.10       13.42      8.46 o 
 -10   5   4       49.94       49.63     10.32 o 
  -9   5   4        7.73       -0.70      7.45 o 
  -8   5   4        8.90        2.46      7.52 o 
  -7   5   4        0.19       -8.91      6.26 o 
  -6   5   4        3.95       10.05      7.06 o 
  -5   5   4      141.79      152.65     12.91 o 
  -4   5   4      179.67      180.77     13.46 o 
  -3   5   4       32.97       31.21     12.97 o 
  -2   5   4      150.96      138.21     14.30 o 
  -1   5   4      126.57      146.72     14.55 o 
   0   5   4      167.44      163.36     15.18 o 
   1   5   4       26.49       40.90     11.69 o 
   2   5   4      316.90      315.27     19.64 o 
   3   5   4       64.62       59.53     11.29 o 
   4   5   4       14.32       25.29     10.12 o 
   5   5   4      429.18      407.24     21.78 o 
   6   5   4       82.06       93.29     13.68 o 
   7   5   4      496.51      488.62     24.30 o 
   8   5   4       53.69       41.69     11.43 o 
   9   5   4        2.22        1.47      9.58 o 
  10   5   4        0.41       -0.95      9.33 o 
  11   5   4        0.88        7.32     10.71 o 
  12   5   4       35.35       14.50     11.74 o 
  13   5   4       24.09       13.49     12.41 o 
  14   5   4       13.80       20.02     12.92 o 
  15   5   4       18.56       -6.40     11.42 o 
  16   5   4       10.52       16.02     13.28 o 
  17   5   4        3.33        2.62     12.68 o 
  18   5   4       18.41       24.59     14.87 o 
 -17   6   4        5.84       40.54     22.07 o 
 -16   6   4       58.43       78.09     30.73 o 
 -15   6   4       37.66       50.96     22.05 o 
 -14   6   4      246.39      233.66     56.41 o 
 -13   6   4       88.74       95.04     35.51 o 
 -12   6   4       17.37       24.15     18.12 o 
 -11   6   4        4.24       16.31     16.94 o 
 -10   6   4        3.95       21.77     17.14 o 
  -9   6   4       83.23       75.22     17.02 o 
  -8   6   4        0.13        1.14      9.04 o 
  -7   6   4       58.90       67.62     13.16 o 
  -6   6   4        1.33       -1.73      8.37 o 
  -5   6   4       14.38       17.33      9.77 o 
  -4   6   4      129.07      134.21     15.62 o 
  -3   6   4      247.48      281.12     29.11 o 
  -2   6   4       33.48       29.12     13.67 o 
  -1   6   4      275.98      279.24     20.96 o 
   0   6   4       54.16       53.46     12.68 o 
   1   6   4       67.36       74.98     13.44 o 
   2   6   4      296.73      254.75     25.91 o 
   3   6   4      182.47      229.34     20.81 o 
   4   6   4       54.73       37.61     11.95 o 
   5   6   4       11.07       -0.13      9.53 o 
   6   6   4      527.41      495.72     26.03 o 
   7   6   4        2.20       -9.62      8.67 o 
   8   6   4        0.87       -2.90      9.75 o 
   9   6   4       99.62      112.35     16.93 o 
  10   6   4        2.00        2.98     10.55 o 
  11   6   4        5.33        2.17     11.11 o 
  12   6   4        4.88       -6.93     13.15 o 
  13   6   4        6.79       10.19     12.73 o 
  14   6   4       10.31       -6.28     11.73 o 
  15   6   4       14.59        2.52     13.71 o 
  16   6   4       11.28       31.85     15.79 o 
 -14   7   4        4.90       47.02     21.14 o 
 -13   7   4        3.43       44.04     21.37 o 
 -12   7   4       11.07       34.03     27.70 o 
 -11   7   4       50.18       63.51     23.12 o 
 -10   7   4       73.75       50.76     21.54 o 
  -9   7   4       20.67       26.60     18.49 o 
  -8   7   4        1.21        2.27     15.67 o 
  -7   7   4        3.18        3.33     12.55 o 
  -6   7   4        0.87       -8.87     13.71 o 
  -5   7   4        0.64       -2.06     12.28 o 
  -4   7   4        2.70        1.84     14.19 o 
  -3   7   4        0.31       -1.97     13.32 o 
  -2   7   4      145.19      154.60     25.77 o 
  -1   7   4        7.20       -3.59     13.27 o 
   0   7   4        0.00       -8.06     16.62 o 
   1   7   4       68.25       98.30     57.67 o 
   2   7   4        1.02       19.01     14.59 o 
   3   7   4       12.85       19.85     15.60 o 
   4   7   4       13.80        9.57     26.19 o 
   5   7   4      125.46      148.09     24.29 o 
   6   7   4        7.36       -6.72     26.70 o 
   7   7   4       34.89       29.55     19.01 o 
   8   7   4       38.96       50.60     17.64 o 
   9   7   4       32.97        5.77     17.23 o 
  10   7   4        0.05       -0.26     12.10 o 
  11   7   4        1.98       12.91     13.22 o 
  12   7   4        0.20       -2.76     12.78 o 
  13   7   4       18.58       18.37     16.45 o 
  14   7   4        7.89       12.49     14.05 o 
 -11   8   4        1.79      -17.13     24.68 o 
 -10   8   4        0.13        9.07     23.17 o 
  -9   8   4       41.16       63.47     32.24 o 
  -8   8   4        0.57       15.00     18.72 o 
  -7   8   4       13.07       27.70     18.88 o 
  -6   8   4       20.65       47.96     22.07 o 
  -5   8   4        0.01       -1.45     15.66 o 
  -4   8   4        0.35       -2.88     15.27 o 
  -3   8   4        8.78       27.20     18.52 o 
  -2   8   4       21.58       25.19     26.19 o 
  -1   8   4        0.44        9.57     23.67 o 
   0   8   4        3.48       38.70     41.81 o 
   1   8   4        2.88       23.31     33.50 o 
   2   8   4        1.98       11.71     24.18 o 
   3   8   4        5.20       17.99     36.27 o 
   4   8   4       21.52       28.21     30.73 o 
   5   8   4        1.53        4.09     15.79 o 
   6   8   4      172.12      175.11     42.81 o 
   7   8   4        0.01        3.22     18.34 o 
   8   8   4      142.50      146.21     27.58 o 
   9   8   4        0.02        0.63     18.07 o 
  10   8   4        2.66      -16.49     16.07 o 
  11   8   4       71.50       85.24     32.74 o 
  -7   9   4        7.71       33.24     31.73 o 
  -6   9   4       11.28       28.21     31.23 o 
  -5   9   4        4.50       17.63     29.72 o 
  -4   9   4       33.14        9.57     26.19 o 
  -3   9   4        5.94       35.76     31.23 o 
  -2   9   4       32.90        2.52     23.67 o 
  -1   9   4        5.18      -15.61     22.16 o 
   0   9   4       20.00       28.21     27.20 o 
   1   9   4       10.21       18.13     28.21 o 
   2   9   4       40.85       71.53     35.26 o 
   4   9   4        5.73        9.07     20.65 o 
   5   9   4       13.94        6.55     19.64 o 
   6   9   4        8.30       22.16     23.67 o 
   7   9   4        1.44       -6.04     20.15 o 
 -21   0   5        0.08       32.57     29.21 o 
 -19   0   5       16.17       52.92     18.68 o 
 -17   0   5        1.26       19.56     15.06 o 
 -15   0   5      367.65      331.96     58.18 o 
 -13   0   5      310.86      321.43     23.88 o 
 -11   0   5       20.12       19.39      9.97 o 
  -9   0   5        2.02        9.07      7.84 o 
  -7   0   5       76.14       63.20     10.75 o 
  -5   0   5     2309.42     2439.59     39.55 o 
  -3   0   5       98.57       98.32      8.48 o 
  -1   0   5     6150.35     5931.77     48.98 o 
   1   0   5        4.79        7.85     11.08 o 
   3   0   5      952.46     1014.50     19.61 o 
   5   0   5     3494.39     3581.12     41.82 o 
   7   0   5     3183.94     3506.69     45.98 o 
   9   0   5     1600.56     1537.50     37.27 o 
  11   0   5        0.52        1.53      8.29 o 
  13   0   5      166.45      188.04     20.21 o 
  15   0   5       97.94      102.72     28.71 o 
  17   0   5        4.68       -0.29     11.84 o 
  19   0   5        7.49       30.78     32.74 o 
  21   0   5        3.64       16.42     43.07 o 
 -21   1   5        2.13       13.10     10.64 o 
 -20   1   5        6.91       16.60     13.81 o 
 -19   1   5       21.31       37.08     12.63 o 
 -18   1   5       28.51       19.77     11.09 o 
 -17   1   5      116.11      115.08     15.15 o 
 -16   1   5      146.86      135.70     15.13 o 
 -15   1   5      403.34      386.43     19.58 o 
 -14   1   5      202.58      184.60     19.41 o 
 -13   1   5      763.53      734.47     23.33 o 
 -12   1   5      701.73      683.30     21.72 o 
 -11   1   5       21.83       19.87      7.38 o 
 -10   1   5       70.83       75.92      9.38 o 
  -9   1   5       54.11       64.06      8.07 o 
  -8   1   5      175.50      184.24     10.33 o 
  -7   1   5       39.91       30.71      5.89 o 
  -6   1   5      121.17      118.50      8.95 o 
  -5   1   5      358.85      383.61     10.96 o 
  -4   1   5      142.83      144.18      9.03 o 
  -3   1   5        7.86       12.98      3.65 o 
  -2   1   5      773.01      833.96     16.48 o 
  -1   1   5     3935.43     3886.18     34.81 o 
   0   1   5      412.06      402.69     14.23 o 
   1   1   5     1454.06     1410.18     24.25 o 
   2   1   5     2139.73     1976.84     19.64 o 
   3   1   5        3.16       -0.30      3.57 o 
   4   1   5      284.18      310.60      9.10 o 
   5   1   5      139.35      155.07      7.98 o 
   6   1   5      307.60      332.70     10.42 o 
   7   1   5      223.30      220.93      9.57 o 
   8   1   5     1515.45     1527.91     23.79 o 
   9   1   5     1399.07     1380.32     25.47 o 
  10   1   5       24.99       32.88      7.39 o 
  11   1   5       34.02       56.07      8.65 o 
  12   1   5       54.81       55.36      9.30 o 
  13   1   5        6.36       14.64      7.80 o 
  14   1   5       29.76       43.61     10.00 o 
  15   1   5       45.36       54.62     11.39 o 
  16   1   5       26.14       20.61      9.72 o 
  17   1   5       48.49       51.78     12.09 o 
  18   1   5        0.42        4.26      8.68 o 
  19   1   5        6.57       15.11     14.47 o 
  20   1   5        2.21        7.06     17.96 o 
  21   1   5        1.27       35.57     25.08 o 
 -21   2   5        2.89       15.27     15.12 o 
 -20   2   5       40.48       70.89     14.61 o 
 -19   2   5        4.30       16.20     12.80 o 
 -18   2   5       16.01       22.29     11.20 o 
 -17   2   5        0.52       10.31      9.83 o 
 -16   2   5       39.68       31.52     11.00 o 
 -15   2   5        7.44        7.93      8.69 o 
 -14   2   5      362.68      372.33     18.55 o 
 -13   2   5       51.64       46.73      9.83 o 
 -12   2   5      826.18      804.45     23.67 o 
 -11   2   5       71.69       71.58      9.53 o 
 -10   2   5        0.08       -2.50      5.30 o 
  -9   2   5        3.90       -4.48      4.74 o 
  -8   2   5       25.73       31.95      6.20 o 
  -7   2   5      172.77      156.20      9.18 o 
  -6   2   5     2247.35     2256.83     26.67 o 
  -5   2   5       65.18       59.00      5.74 o 
  -4   2   5       45.02       56.11      5.32 o 
  -3   2   5        0.14       -3.14      2.74 o 
  -2   2   5     5630.77     5713.34     35.99 o 
  -1   2   5     9773.60     9549.35     86.85 o 
   0   2   5     1328.51     1258.09     29.85 o 
   1   2   5      793.70      818.58     16.94 o 
   2   2   5       93.49      101.37      8.04 o 
   3   2   5      659.23      599.44     12.57 o 
   4   2   5      170.86      177.81      8.09 o 
   5   2   5      298.03      279.99      9.90 o 
   6   2   5      887.49      917.36     17.72 o 
   7   2   5     1540.73     1491.31     23.26 o 
   8   2   5      263.37      256.47     12.13 o 
   9   2   5       50.76       46.67      7.80 o 
  10   2   5      170.84      173.35     12.40 o 
  11   2   5      423.42      406.76     16.97 o 
  12   2   5      232.66      275.98     20.94 o 
  13   2   5      290.54      298.80     17.58 o 
  14   2   5      141.83      144.36     14.59 o 
  15   2   5       98.88      128.84     16.18 o 
  16   2   5        2.24        7.40      9.17 o 
  17   2   5      142.51      176.47     17.67 o 
  18   2   5       16.31       29.95     11.30 o 
  19   2   5        0.11       17.58     17.23 o 
  20   2   5        8.73       37.41     17.30 o 
  21   2   5        0.43       24.56     24.14 o 
 -20   3   5        0.12       18.95     19.36 o 
 -19   3   5        0.65       22.47     11.96 o 
 -18   3   5      173.62      181.22     22.65 o 
 -17   3   5      124.13      115.25     22.22 o 
 -16   3   5      464.87      451.83     22.39 o 
 -15   3   5      274.16      246.03     18.22 o 
 -14   3   5       28.47       30.49      9.81 o 
 -13   3   5        2.31        7.25      7.77 o 
 -12   3   5       61.66       59.29     10.07 o 
 -11   3   5        1.19       -2.53      6.27 o 
 -10   3   5      344.19      339.45     15.42 o 
  -9   3   5        6.55       14.69      6.12 o 
  -8   3   5       38.43       42.92      7.34 o 
  -7   3   5      160.61      172.92     10.18 o 
  -6   3   5        3.09        2.23      4.30 o 
  -5   3   5      214.63      208.12      9.48 o 
  -4   3   5      277.33      242.90      9.48 o 
  -3   3   5      872.60      973.54     16.59 o 
  -2   3   5        4.79        6.02      4.11 o 
  -1   3   5      290.87      272.79      8.83 o 
   0   3   5      250.21      228.31     11.60 o 
   1   3   5       16.57        7.93      5.26 o 
   2   3   5     2201.84     2264.40     37.80 o 
   3   3   5      528.79      604.18     13.50 o 
   4   3   5       16.40       25.92      5.26 o 
   5   3   5        2.25        1.63      4.48 o 
   6   3   5      169.96      161.85      9.69 o 
   7   3   5        0.11       -4.23      4.63 o 
   8   3   5      304.20      295.58     14.13 o 
   9   3   5      651.22      627.00     19.94 o 
  10   3   5       28.48       38.59      8.55 o 
  11   3   5       25.42       22.13      8.23 o 
  12   3   5       34.87       33.61      9.48 o 
  13   3   5       50.25       52.93     11.25 o 
  14   3   5        5.35       15.31      9.46 o 
  15   3   5       46.60       30.10     10.95 o 
  16   3   5       51.53       53.90     11.94 o 
  17   3   5        0.06       -4.73     13.16 o 
  18   3   5       24.36       22.10     11.92 o 
  19   3   5        1.67       13.40     17.96 o 
  20   3   5        8.25       42.61     21.52 o 
 -19   4   5        2.41       29.01     21.10 o 
 -18   4   5       22.48       58.78     13.38 o 
 -17   4   5        6.25       29.38     13.89 o 
 -16   4   5       70.36       67.13     13.96 o 
 -15   4   5       34.82       37.39     10.74 o 
 -14   4   5       15.78        8.74     10.18 o 
 -13   4   5       81.40       92.94     12.42 o 
 -12   4   5        0.00       -0.19      7.78 o 
 -11   4   5        1.24        6.54      7.41 o 
 -10   4   5      364.80      354.84     17.00 o 
  -9   4   5        8.61       12.88      6.95 o 
  -8   4   5       77.49       94.04      9.98 o 
  -7   4   5       83.36       89.21      9.42 o 
  -6   4   5        8.81       13.27      6.08 o 
  -5   4   5       10.38        7.76      5.16 o 
  -4   4   5       61.05       63.22      7.58 o 
  -3   4   5      258.43      295.67     12.91 o 
  -2   4   5       87.92       87.27     10.56 o 
  -1   4   5     2655.30     2884.13     32.86 o 
   0   4   5      986.77      937.73     18.94 o 
   1   4   5     1622.64     1702.61     26.17 o 
   2   4   5      859.24      801.69     28.80 o 
   3   4   5        0.57       -1.57      6.58 o 
   4   4   5       82.82      106.21     14.95 o 
   5   4   5        0.29        3.34      6.92 o 
   6   4   5      170.83      165.13     14.74 o 
   7   4   5        0.72        5.24     10.26 o 
   8   4   5       26.30       31.18      9.62 o 
   9   4   5       53.67       59.59     12.22 o 
  10   4   5       39.49       50.69     11.96 o 
  11   4   5       66.27       64.20     13.39 o 
  12   4   5       77.96       66.26     14.18 o 
  13   4   5        1.31      -11.89      8.51 o 
  14   4   5      184.59      165.38     19.43 o 
  15   4   5      341.32      363.80     25.78 o 
  16   4   5       55.13       49.64     15.71 o 
  17   4   5       42.56       45.79     15.39 o 
  18   4   5        0.02       -4.13     12.81 o 
  19   4   5       22.12       13.51     13.73 o 
 -18   5   5       61.92      110.71     27.16 o 
 -17   5   5        1.97       58.79     21.69 o 
 -16   5   5        5.93       43.26     15.66 o 
 -15   5   5        1.13       25.91     20.59 o 
 -14   5   5       44.13       66.83     15.82 o 
 -13   5   5        2.43       15.34     13.83 o 
 -12   5   5       10.78        4.65     16.65 o 
 -11   5   5      107.85      119.89     16.87 o 
 -10   5   5       12.86       22.82      8.95 o 
  -9   5   5      117.01      127.37     14.71 o 
  -8   5   5        0.50        2.98      8.03 o 
  -7   5   5      209.59      210.94     17.83 o 
  -6   5   5      110.66      118.44     13.88 o 
  -5   5   5        0.44        3.61      7.37 o 
  -4   5   5       45.90       51.64     10.65 o 
  -3   5   5      107.10       97.23     12.29 o 
  -2   5   5        0.28        0.95      6.99 o 
  -1   5   5      191.24      200.01     16.35 o 
   0   5   5      195.99      228.72     27.53 o 
   1   5   5       85.65      119.01     13.65 o 
   2   5   5      127.58      159.09     15.40 o 
   3   5   5        2.43        0.42      7.74 o 
   4   5   5       20.69       31.59     10.73 o 
   5   5   5       29.96       46.95     11.05 o 
   6   5   5       65.67       67.33     12.43 o 
   7   5   5      147.20      204.14     18.38 o 
   8   5   5        2.77        1.16      8.68 o 
   9   5   5       82.93      103.69     15.23 o 
  10   5   5       36.15       21.22     11.24 o 
  11   5   5      115.51       89.70     16.16 o 
  12   5   5      105.22      106.99     16.96 o 
  13   5   5       35.86       16.73     12.28 o 
  14   5   5        6.42        1.03     11.62 o 
  15   5   5        0.10        1.50     11.68 o 
  16   5   5       43.68       60.54     17.35 o 
  17   5   5        0.90       17.54     14.24 o 
  18   5   5       11.50        6.94     13.87 o 
 -16   6   5       50.40       97.79     33.24 o 
 -15   6   5       10.16       14.77     17.92 o 
 -14   6   5       64.96       85.40     34.50 o 
 -13   6   5       46.06       82.02     24.35 o 
 -12   6   5       50.04       64.50     22.72 o 
 -11   6   5       88.80      123.03     25.77 o 
 -10   6   5      103.74       91.35     23.71 o 
  -9   6   5        1.91       -2.52     12.64 o 
  -8   6   5       68.21       60.78     26.44 o 
  -7   6   5       87.34      103.17     22.76 o 
  -6   6   5       41.73       29.73     16.42 o 
  -5   6   5       29.71       49.93     17.43 o 
  -4   6   5       51.08       30.18     15.85 o 
  -3   6   5        1.24        3.53     12.61 o 
  -2   6   5        3.99       12.19     13.71 o 
  -1   6   5      830.30      805.08     42.56 o 
   0   6   5      194.37      146.55     23.43 o 
   1   6   5       50.99       48.36     23.17 o 
   2   6   5      486.08      463.15     42.06 o 
   3   6   5       69.29      111.50     22.51 o 
   4   6   5      113.66      119.61     23.48 o 
   5   6   5       54.74       49.62     14.78 o 
   6   6   5        0.02       -1.54      9.55 o 
   7   6   5        1.98       -2.63     10.22 o 
   8   6   5      133.65      135.79     17.83 o 
   9   6   5      115.08       80.98     15.58 o 
  10   6   5        7.00       -0.52     10.80 o 
  11   6   5        0.80       -3.91     13.86 o 
  12   6   5       29.41       23.89     13.48 o 
  13   6   5       73.53       53.23     17.06 o 
  14   6   5       44.22       41.90     16.02 o 
  15   6   5        0.04       10.06     13.01 o 
  16   6   5        0.02        4.65     13.03 o 
 -14   7   5        0.88       35.67     20.10 o 
 -13   7   5        5.63       27.26     20.12 o 
 -12   7   5       10.13        0.20     16.46 o 
 -11   7   5        0.97        4.01     19.90 o 
 -10   7   5        2.33        0.25     16.74 o 
  -9   7   5       39.64       35.76     19.95 o 
  -8   7   5        0.81       13.39     17.71 o 
  -7   7   5        1.94        7.44     15.77 o 
  -6   7   5       30.31       41.02     18.87 o 
  -5   7   5       14.81       32.14     18.68 o 
  -4   7   5        7.16       14.55     16.19 o 
  -3   7   5      104.82      108.87     24.38 o 
  -2   7   5       74.45       89.77     22.45 o 
  -1   7   5        0.08      -12.56     12.22 o 
   0   7   5        5.52       25.19     23.67 o 
   1   7   5        2.26       33.54     30.22 o 
   2   7   5       36.21       46.29     18.22 o 
   3   7   5        3.19       10.05     15.19 o 
   4   7   5      290.84      276.96     32.43 o 
   5   7   5        0.02        5.57     14.79 o 
   6   7   5       61.83       94.77     22.54 o 
   7   7   5       36.56       44.19     30.73 o 
   8   7   5       63.46       87.47     24.12 o 
   9   7   5       11.33      -12.04     16.32 o 
  10   7   5       15.66       -0.22     16.31 o 
  11   7   5        0.24        2.15     23.93 o 
  12   7   5        0.83       -1.02     17.39 o 
  13   7   5        0.68      -23.16     31.48 o 
  14   7   5       15.47        5.70     23.17 o 
 -11   8   5       10.54       43.25     22.63 o 
 -10   8   5       56.00       44.24     22.02 o 
  -9   8   5       19.83       46.98     24.20 o 
  -8   8   5       96.11      100.89     28.71 o 
  -7   8   5       57.29       33.18     20.66 o 
  -6   8   5       45.05       27.86     44.07 o 
  -5   8   5       98.39       49.58     22.36 o 
  -4   8   5        3.68       19.12     19.28 o 
  -3   8   5        5.10       28.43     19.60 o 
  -2   8   5        0.00       -3.77     19.14 o 
  -1   8   5       34.67       69.01     30.73 o 
   0   8   5        0.30       56.96     49.61 o 
   1   8   5        3.24       27.72     28.21 o 
   2   8   5        0.41       36.09     17.92 o 
   3   8   5       21.79       26.56     27.45 o 
   4   8   5        1.74       30.22     28.71 o 
   5   8   5       25.29       46.81     20.81 o 
   6   8   5        0.24       -5.16     16.39 o 
   7   8   5       52.28       46.70     22.97 o 
   8   8   5      119.67       96.75     25.61 o 
   9   8   5        7.76        1.94     18.69 o 
  10   8   5        9.18      -12.50     20.15 o 
  11   8   5        0.00       -7.89     17.12 o 
  -6   9   5       20.01       -2.01     25.69 o 
  -5   9   5        3.39       39.79     31.73 o 
  -4   9   5        0.93       -6.55     24.68 o 
  -3   9   5        0.09       -6.55     25.19 o 
  -2   9   5       30.38       29.21     31.23 o 
  -1   9   5        5.23       -3.02     25.19 o 
   0   9   5       30.30       42.31     30.73 o 
   1   9   5        0.63       27.70     27.70 o 
   2   9   5       18.11       17.13     27.70 o 
   4   9   5        1.84       29.15     19.85 o 
   5   9   5       54.77       58.49     23.95 o 
   6   9   5        2.68        5.68     19.36 o 
 -20   0   6        0.01       -0.84     18.13 o 
 -18   0   6        3.47        5.58     13.31 o 
 -16   0   6       69.69       41.63     16.42 o 
 -14   0   6      489.01      418.14     48.10 o 
 -12   0   6      482.12      397.29     27.45 o 
 -10   0   6      561.78      522.19     25.24 o 
  -8   0   6       27.36       35.07     10.15 o 
  -6   0   6      167.95      153.71     13.67 o 
  -4   0   6     4719.09     5183.85     79.13 o 
  -2   0   6      459.85      473.64     14.97 o 
   0   0   6     5295.35     5384.27     67.86 o 
   2   0   6     3140.22     3214.79     58.10 o 
   4   0   6    10663.99    10592.09    178.73 o 
   6   0   6     7178.67     7924.41     84.81 o 
   8   0   6     1665.89     1926.69     36.67 o 
  10   0   6      854.37      808.95     29.41 o 
  12   0   6       29.50       20.88     11.46 o 
  14   0   6      591.33      567.69     31.73 o 
  16   0   6        2.64        2.12     12.25 o 
  18   0   6       30.32       50.63     17.41 o 
  20   0   6        7.29       31.20     29.72 o 
 -21   1   6        0.25       12.71     12.87 o 
 -20   1   6        8.87       18.24     12.00 o 
 -19   1   6       11.71       27.61     12.37 o 
 -18   1   6       52.48       49.63     13.34 o 
 -17   1   6        0.56        5.88      9.54 o 
 -16   1   6       27.44       37.92     10.97 o 
 -15   1   6      395.83      377.18     19.74 o 
 -14   1   6      580.07      554.33     24.50 o 
 -13   1   6       42.38       40.40      9.93 o 
 -12   1   6      582.63      562.18     20.43 o 
 -11   1   6      866.05      912.89     24.06 o 
 -10   1   6       20.08       23.43      6.87 o 
  -9   1   6      451.81      500.15     15.73 o 
  -8   1   6       25.90       20.78      5.96 o 
  -7   1   6       99.27       91.48      8.22 o 
  -6   1   6     2845.59     2866.05     31.23 o 
  -5   1   6     2554.08     2697.76     28.59 o 
  -4   1   6     1087.20     1065.71     16.83 o 
  -3   1   6     2405.78     2526.76     32.21 o 
  -2   1   6     4873.54     4787.42     47.04 o 
  -1   1   6        0.71       -0.51      4.54 o 
   0   1   6       59.41       62.21      6.29 o 
   1   1   6     2962.50     2999.21     33.95 o 
   2   1   6     4637.01     4582.43     33.55 o 
   3   1   6      857.96      932.71     14.09 o 
   4   1   6      661.06      651.45     12.70 o 
   5   1   6      322.09      330.59     10.34 o 
   6   1   6      311.71      298.27     10.45 o 
   7   1   6       69.63       96.51      7.57 o 
   8   1   6      264.94      276.02     10.94 o 
   9   1   6      759.82      765.89     18.24 o 
  10   1   6      141.66      140.53     11.14 o 
  11   1   6      792.27      756.39     21.56 o 
  12   1   6       61.66       70.91     10.31 o 
  13   1   6      668.24      651.24     22.15 o 
  14   1   6       49.56       43.24     10.58 o 
  15   1   6        2.66       -2.45      8.60 o 
  16   1   6      239.38      259.44     25.31 o 
  17   1   6       73.73       86.61     13.55 o 
  18   1   6        0.64        4.53     15.05 o 
  19   1   6        6.39       27.19     16.50 o 
  20   1   6       59.04       95.43     32.50 o 
  21   1   6       10.65       49.16     24.06 o 
 -21   2   6       34.47       46.14     13.46 o 
 -20   2   6       35.87       41.27     23.41 o 
 -19   2   6       53.46       79.58     15.29 o 
 -18   2   6        6.06       13.83     10.93 o 
 -17   2   6       17.25       17.49     10.62 o 
 -16   2   6       66.34       59.61     12.78 o 
 -15   2   6       64.04       63.12     12.31 o 
 -14   2   6       63.19       65.21     11.65 o 
 -13   2   6      211.40      198.40     15.67 o 
 -12   2   6      149.49      147.78     14.27 o 
 -11   2   6        7.80       12.13      7.13 o 
 -10   2   6       27.45       36.29      7.71 o 
  -9   2   6      622.64      628.56     17.50 o 
  -8   2   6      347.35      353.19     13.14 o 
  -7   2   6      754.73      840.36     18.06 o 
  -6   2   6     6571.55     6603.63     49.11 o 
  -5   2   6      175.57      197.03      9.08 o 
  -4   2   6     1393.18     1406.57     18.67 o 
  -3   2   6       72.16       75.46      5.26 o 
  -2   2   6      851.87      987.19     20.72 o 
  -1   2   6     1012.33     1013.78     28.07 o 
   0   2   6        7.47       -5.32      6.02 o 
   1   2   6     1284.44     1355.41     19.08 o 
   2   2   6      568.70      599.75     15.25 o 
   3   2   6      665.83      700.71     16.48 o 
   4   2   6      214.58      223.08     11.69 o 
   5   2   6      103.93       95.32      7.26 o 
   6   2   6       17.27       17.91      5.25 o 
   7   2   6      144.15      140.22      9.76 o 
   8   2   6       97.75      136.96      9.41 o 
   9   2   6       15.77       15.30      6.08 o 
  10   2   6      162.01      176.45     12.72 o 
  11   2   6       21.35       17.65      7.27 o 
  12   2   6      281.50      282.77     15.86 o 
  13   2   6        2.16        2.85      7.97 o 
  14   2   6       54.61       43.80     11.15 o 
  15   2   6      209.52      239.14     18.18 o 
  16   2   6       39.82       50.25     12.21 o 
  17   2   6        0.15        5.07     12.36 o 
  18   2   6        5.46       13.53     11.49 o 
  19   2   6       36.76       70.61     14.34 o 
  20   2   6        3.07       31.89     18.68 o 
 -20   3   6        0.48       33.98     19.05 o 
 -19   3   6        9.23       29.25     18.47 o 
 -18   3   6      257.59      248.91     26.17 o 
 -17   3   6       69.27      123.34     27.99 o 
 -16   3   6        7.35       11.10      9.49 o 
 -15   3   6        2.55        0.74      8.61 o 
 -14   3   6      117.79      114.82     14.69 o 
 -13   3   6       58.47       61.04     10.94 o 
 -12   3   6        0.68        4.87      7.39 o 
 -11   3   6      537.08      541.33     19.88 o 
 -10   3   6     1338.58     1291.64     34.43 o 
  -9   3   6      334.35      299.86     13.96 o 
  -8   3   6       24.25       23.91      6.20 o 
  -7   3   6      399.43      405.71     13.52 o 
  -6   3   6      567.34      579.60     14.97 o 
  -5   3   6        0.12        4.24      3.96 o 
  -4   3   6      421.59      406.81     11.23 o 
  -3   3   6      377.30      376.98     11.25 o 
  -2   3   6       15.83       17.84      3.80 o 
  -1   3   6      303.38      326.58     19.30 o 
   0   3   6      399.70      419.41     14.08 o 
   1   3   6      571.22      596.69     17.05 o 
   2   3   6     1760.85     1822.19     33.67 o 
   3   3   6        6.44        9.33      3.80 o 
   4   3   6      204.63      170.23      8.71 o 
   5   3   6      349.65      339.90     11.72 o 
   6   3   6       11.13        3.97      5.09 o 
   7   3   6      114.40      126.61     10.38 o 
   8   3   6        1.33       -2.21      5.23 o 
   9   3   6      194.66      198.73     12.87 o 
  10   3   6        0.19       -1.37      6.25 o 
  11   3   6      542.52      514.02     28.35 o 
  12   3   6      184.52      199.10     16.50 o 
  13   3   6       38.89       31.43     10.48 o 
  14   3   6        4.54       17.62      9.85 o 
  15   3   6        2.28        3.04      9.31 o 
  16   3   6        0.94       -0.86     11.92 o 
  17   3   6        6.09       26.18     11.50 o 
  18   3   6        1.03       13.54     13.78 o 
  19   3   6       12.51       23.18     15.07 o 
  20   3   6        1.32       -9.38     20.38 o 
 -19   4   6       12.13       76.14     19.73 o 
 -18   4   6       86.45      139.70     34.35 o 
 -17   4   6        0.01       27.81     22.23 o 
 -16   4   6        0.06       22.93     23.81 o 
 -15   4   6        7.42       13.02     11.97 o 
 -14   4   6        1.07        7.69      8.22 o 
 -13   4   6        4.16        1.66      8.10 o 
 -12   4   6        2.51        8.91      7.67 o 
 -11   4   6        0.84       -3.92      6.27 o 
 -10   4   6      154.36      166.74     20.72 o 
  -9   4   6     1028.61     1028.99     25.47 o 
  -8   4   6      108.22      105.19     11.95 o 
  -7   4   6      525.11      507.38     16.84 o 
  -6   4   6       49.12       64.59     10.16 o 
  -5   4   6      168.25      195.39     10.14 o 
  -4   4   6      692.18      676.26     16.28 o 
  -3   4   6      849.13      878.18     22.31 o 
  -2   4   6      914.92      970.57     23.26 o 
  -1   4   6     1309.22     1344.93     28.42 o 
   0   4   6      666.24      732.57     21.73 o 
   1   4   6     2029.48     1971.83     35.47 o 
   2   4   6       10.64       13.17      7.54 o 
   3   4   6      985.62     1026.25     28.63 o 
   4   4   6       14.29       15.98      8.67 o 
   5   4   6        0.09        0.58      6.50 o 
   6   4   6       27.21       41.48     10.02 o 
   7   4   6       28.54       25.56      9.88 o 
   8   4   6        7.09        0.67      8.09 o 
   9   4   6       66.75       80.25     13.09 o 
  10   4   6       67.38       39.59     11.85 o 
  11   4   6      326.76      295.58     42.88 o 
  12   4   6      116.03      102.65     16.15 o 
  13   4   6      168.39      180.37     20.91 o 
  14   4   6      227.83      234.25     22.29 o 
  15   4   6       44.33       27.69     13.25 o 
  16   4   6      138.09      147.42     20.20 o 
  17   4   6      154.24      147.88     20.58 o 
  18   4   6        1.51       -2.53     12.42 o 
  19   4   6        3.76        3.49     13.50 o 
 -18   5   6        0.11       16.81     36.77 o 
 -17   5   6        6.27       13.74     17.00 o 
 -16   5   6       32.92       63.41     22.99 o 
 -15   5   6        5.86       28.03     18.98 o 
 -14   5   6        5.41      -11.74     18.39 o 
 -13   5   6        4.87       26.29     17.38 o 
 -12   5   6       53.65       57.47     26.70 o 
 -11   5   6        6.80       24.29     16.13 o 
 -10   5   6       79.98       73.29     20.66 o 
  -9   5   6      242.71      257.35     29.65 o 
  -8   5   6      407.39      372.63     42.56 o 
  -7   5   6      352.65      353.89     30.02 o 
  -6   5   6       38.54       53.13     16.49 o 
  -5   5   6        5.06       12.50     11.61 o 
  -4   5   6       68.72       69.20     14.13 o 
  -3   5   6        7.05        7.37      9.80 o 
  -2   5   6       11.90       20.55     12.97 o 
  -1   5   6       70.01       81.29     17.77 o 
   0   5   6      304.07      308.30     36.01 o 
   1   5   6      338.15      254.06     25.67 o 
   2   5   6       15.26       27.33     14.03 o 
   3   5   6      128.13      126.43     14.23 o 
   4   5   6      206.17      202.04     34.30 o 
   5   5   6       30.84       36.88     10.58 o 
   6   5   6        1.80        0.57      8.07 o 
   7   5   6       55.67       64.23     13.14 o 
   8   5   6      292.93      301.83     21.95 o 
   9   5   6      240.98      237.72     20.96 o 
  10   5   6      244.85      186.10     19.45 o 
  11   5   6       11.75       13.04     11.53 o 
  12   5   6       33.09       32.73     13.57 o 
  13   5   6        3.13       -1.09     11.16 o 
  14   5   6       17.17       24.92     13.48 o 
  15   5   6       68.55       70.22     16.09 o 
  16   5   6       24.64       37.42     15.76 o 
  17   5   6        4.00       -0.58     12.55 o 
 -16   6   6       41.47       85.02     25.45 o 
 -15   6   6        1.98       14.05     16.77 o 
 -14   6   6        1.37       10.57     17.77 o 
 -13   6   6        4.72       14.00     21.91 o 
 -12   6   6       44.38       80.49     24.24 o 
 -11   6   6       67.32       73.39     27.70 o 
 -10   6   6       72.83       73.50     22.49 o 
  -9   6   6        8.66        4.68     14.44 o 
  -8   6   6        6.03       27.89     17.25 o 
  -7   6   6       15.04       40.45     17.61 o 
  -6   6   6        4.19        4.14     19.14 o 
  -5   6   6       18.33       23.38     15.84 o 
  -4   6   6       27.32       36.00     17.18 o 
  -3   6   6        7.25       12.19     14.42 o 
  -2   6   6       87.32       82.48     21.00 o 
  -1   6   6      250.40      251.82     29.53 o 
   0   6   6      695.40      697.31     41.30 o 
   1   6   6      277.70      263.44     39.29 o 
   2   6   6      487.20      464.14     40.30 o 
   3   6   6        0.11        7.54     14.19 o 
   4   6   6      198.16      210.51     27.67 o 
   5   6   6       38.96       44.25     16.92 o 
   6   6   6       43.76       42.24     18.53 o 
   7   6   6      187.12      180.65     26.54 o 
   8   6   6      214.23      190.84     27.22 o 
   9   6   6      109.44      137.11     25.19 o 
  10   6   6       11.72       -5.91     14.17 o 
  11   6   6       42.83       38.02     18.01 o 
  12   6   6       38.88       32.94     19.37 o 
  13   6   6       12.99       23.45     18.63 o 
  14   6   6      175.62      142.90     35.51 o 
  15   6   6       19.84       35.65     32.24 o 
  16   6   6        9.81      -13.24     27.20 o 
 -14   7   6        1.69       42.51     21.85 o 
 -13   7   6       10.65       21.22     35.76 o 
 -12   7   6       18.72       29.76     20.26 o 
 -11   7   6        7.18       35.27     20.43 o 
 -10   7   6        0.46       11.88     17.27 o 
  -9   7   6        4.38        1.54     22.16 o 
  -8   7   6        9.20       20.71     19.29 o 
  -7   7   6      118.06      168.29     29.19 o 
  -6   7   6       63.75       71.74     22.34 o 
  -5   7   6       96.23      108.90     47.35 o 
  -4   7   6      220.38      233.29     31.94 o 
  -3   7   6       10.54       16.04     16.46 o 
  -2   7   6       16.95        4.11     14.88 o 
  -1   7   6       20.54       20.19     17.23 o 
   0   7   6        7.59        8.06     21.66 o 
   1   7   6        8.39       33.53     19.14 o 
   2   7   6        1.38       30.06     19.90 o 
   3   7   6        6.03       13.80     23.42 o 
   4   7   6        2.54       27.70     27.70 o 
   5   7   6       24.59       42.29     19.08 o 
   6   7   6        0.71        7.60     16.56 o 
   7   7   6       83.29       70.71     21.88 o 
   8   7   6        0.32        4.87     17.88 o 
   9   7   6       30.65       34.43     20.59 o 
  10   7   6        9.65        3.73     17.37 o 
  11   7   6       12.56        4.35     18.27 o 
  12   7   6        2.98       -7.12     17.04 o 
  13   7   6        8.23       -9.09     17.88 o 
  14   7   6        1.40      -17.84     24.43 o 
 -11   8   6       57.03       81.57     27.23 o 
 -10   8   6        4.75       17.46     20.58 o 
  -9   8   6       40.15       47.82     23.23 o 
  -8   8   6       29.19       36.53     22.05 o 
  -7   8   6        0.28       23.12     21.69 o 
  -6   8   6        0.83       13.15     18.43 o 
  -5   8   6       11.03       14.48     19.21 o 
  -4   8   6       35.77       54.01     24.20 o 
  -3   8   6        2.22       11.17     19.03 o 
  -2   8   6       14.90       11.13     18.64 o 
  -1   8   6       11.45       13.10     25.19 o 
   0   8   6       12.15       47.93     32.99 o 
   1   8   6       45.86       80.25     53.39 o 
   2   8   6        4.92       19.90     45.08 o 
   3   8   6       18.40       42.66     29.21 o 
   4   8   6      172.62      151.61     42.31 o 
   5   8   6      240.29      221.38     61.70 o 
   6   8   6       57.59       54.34     21.52 o 
   7   8   6       36.37       29.27     22.92 o 
   8   8   6        5.10      -13.27     19.57 o 
   9   8   6       31.96        6.36     18.68 o 
  10   8   6       16.04        9.72     20.48 o 
  -5   9   6        2.05       36.77     33.24 o 
  -4   9   6       49.54       48.03     25.41 o 
  -3   9   6        6.25      -15.61     24.68 o 
  -2   9   6       22.60       14.10     26.70 o 
  -1   9   6        3.17       94.92     77.07 o 
   0   9   6        7.09       90.99     68.25 o 
   1   9   6        5.08        6.55     27.70 o 
   2   9   6        3.48       45.17     46.84 o 
   3   9   6        0.12       49.87     30.73 o 
   4   9   6        8.61       -4.37     17.77 o 
   5   9   6        0.00       -4.61     18.73 o 
 -21   0   7        0.14       33.82     24.68 o 
 -19   0   7        1.08       10.07     16.03 o 
 -17   0   7      108.62      121.41     22.05 o 
 -15   0   7      673.06      599.53     34.30 o 
 -13   0   7       11.88        3.01     11.22 o 
 -11   0   7        0.41       -0.48      8.88 o 
  -9   0   7      611.51      562.98     26.03 o 
  -7   0   7      272.72      252.78     16.78 o 
  -5   0   7      152.19      168.91     12.54 o 
  -3   0   7    14218.21    14444.94    167.59 o 
  -1   0   7     2326.22     2591.02     34.17 o 
   1   0   7      291.33      284.44     11.93 o 
   3   0   7     4366.33     4883.15     49.69 o 
   5   0   7      723.98      769.84     21.11 o 
   7   0   7       82.55      131.98     15.44 o 
   9   0   7      199.56      215.64     31.69 o 
  11   0   7      138.84       92.56     15.09 o 
  13   0   7      382.33      386.46     60.70 o 
  15   0   7      303.44      308.20     35.26 o 
  17   0   7       20.48       32.05     18.39 o 
  19   0   7        2.39       27.97     43.32 o 
  21   0   7      140.60      226.67     83.36 o 
 -21   1   7       11.51       39.47     13.14 o 
 -20   1   7        0.49       14.07     11.56 o 
 -19   1   7       91.33      113.70     16.88 o 
 -18   1   7      114.72      119.39     16.10 o 
 -17   1   7       30.46       43.67     13.55 o 
 -16   1   7      750.57      660.56     26.24 o 
 -15   1   7      592.76      575.81     23.82 o 
 -14   1   7      134.05      143.87     14.69 o 
 -13   1   7     1629.38     1520.90     34.11 o 
 -12   1   7      810.57      788.93     22.38 o 
 -11   1   7        1.65        7.18      6.65 o 
 -10   1   7       83.50       74.42      9.20 o 
  -9   1   7      768.78      769.87     19.52 o 
  -8   1   7      179.54      184.51     11.15 o 
  -7   1   7      216.44      227.05     11.17 o 
  -6   1   7      314.77      327.19     12.08 o 
  -5   1   7     1033.81     1113.12     19.15 o 
  -4   1   7      576.32      553.45     13.31 o 
  -3   1   7      260.17      271.63      8.92 o 
  -2   1   7     7158.14     7122.83     55.26 o 
  -1   1   7     1524.78     1507.71     22.76 o 
   0   1   7      627.94      608.15     14.63 o 
   1   1   7      180.73      232.34     12.88 o 
   2   1   7     2387.11     2479.35     24.82 o 
   3   1   7      909.35     1032.41     19.16 o 
   4   1   7     2056.37     2218.13     28.05 o 
   5   1   7      920.87     1019.06     17.20 o 
   6   1   7     2512.34     2546.29     28.22 o 
   7   1   7       10.63       18.08      5.34 o 
   8   1   7      175.62      193.58     10.59 o 
   9   1   7      309.07      323.83     12.53 o 
  10   1   7       99.95       96.52      9.40 o 
  11   1   7        0.04       -6.35      6.04 o 
  12   1   7      155.59      170.54     13.92 o 
  13   1   7      504.06      521.80     30.03 o 
  14   1   7      236.03      232.82     25.78 o 
  15   1   7       61.20       81.95     17.52 o 
  16   1   7      140.16      133.89     20.07 o 
  17   1   7       18.64       19.11     10.57 o 
  18   1   7       32.66       57.62     12.81 o 
  19   1   7       18.13       30.52     11.56 o 
  20   1   7        0.02       28.01     32.93 o 
 -20   2   7       12.02       41.28     16.00 o 
 -19   2   7        0.92       14.58     11.67 o 
 -18   2   7        9.36        5.48     10.56 o 
 -17   2   7       48.98       72.93     14.16 o 
 -16   2   7       28.71       39.65     11.98 o 
 -15   2   7       14.95       24.69     10.19 o 
 -14   2   7       16.16        6.80      8.66 o 
 -13   2   7       57.86       76.85     11.54 o 
 -12   2   7       31.39       16.18      8.74 o 
 -11   2   7      353.23      351.22     16.42 o 
 -10   2   7       69.44       72.77      9.26 o 
  -9   2   7        7.68       18.57      6.60 o 
  -8   2   7        0.64       -1.04      4.79 o 
  -7   2   7      666.58      649.51     17.40 o 
  -6   2   7     1202.71     1218.66     20.76 o 
  -5   2   7      152.95      151.44      8.58 o 
  -4   2   7        0.47        1.48      3.72 o 
  -3   2   7      152.40      159.29     10.11 o 
  -2   2   7      334.71      318.63     11.92 o 
  -1   2   7      547.25      645.07     23.95 o 
   0   2   7      526.02      523.93     19.52 o 
   1   2   7      501.44      621.96     20.91 o 
   2   2   7      604.81      637.25     15.43 o 
   3   2   7      676.72      656.82     15.77 o 
   4   2   7       32.22       32.17      4.85 o 
   5   2   7       15.86       10.10      4.51 o 
   6   2   7     2252.43     2341.20     28.07 o 
   7   2   7       94.30       96.83      8.24 o 
   8   2   7     1249.37     1325.59     23.04 o 
   9   2   7       95.75      122.92     10.92 o 
  10   2   7        3.38        6.38      6.24 o 
  11   2   7      570.61      520.33     20.14 o 
  12   2   7      266.00      237.13     15.08 o 
  13   2   7      151.25      167.08     14.80 o 
  14   2   7        2.17       -1.64      8.55 o 
  15   2   7       27.89       29.52     10.83 o 
  16   2   7      210.18      204.22     17.80 o 
  17   2   7       80.41       79.33     14.29 o 
  18   2   7        4.18       17.84     11.63 o 
  19   2   7       12.52       38.00     16.14 o 
  20   2   7        0.17       30.79     21.16 o 
 -20   3   7       15.65       67.26     27.13 o 
 -19   3   7        5.11       35.52     14.73 o 
 -18   3   7      226.54      289.05     40.47 o 
 -17   3   7       52.94       69.79     16.54 o 
 -16   3   7      132.61      159.34     17.10 o 
 -15   3   7        2.41       -0.72      8.51 o 
 -14   3   7       20.79       16.15      9.88 o 
 -13   3   7        3.36        3.36      7.76 o 
 -12   3   7       54.50       64.87     11.15 o 
 -11   3   7      581.50      532.95     20.21 o 
 -10   3   7      428.99      379.99     16.78 o 
  -9   3   7      183.38      193.06     15.24 o 
  -8   3   7        7.08        7.47      5.63 o 
  -7   3   7        7.31        2.25      4.75 o 
  -6   3   7       40.70       38.12      6.14 o 
  -5   3   7       48.66       42.52      6.22 o 
  -4   3   7      132.99      124.98      7.41 o 
  -3   3   7       96.33      105.24      6.04 o 
  -2   3   7      761.81      762.12     22.98 o 
  -1   3   7       12.66       15.46      4.38 o 
   0   3   7        0.54       -0.75      4.18 o 
   1   3   7      606.47      700.56     17.75 o 
   2   3   7      376.36      470.25     16.00 o 
   3   3   7      174.06      194.62     11.69 o 
   4   3   7        9.85        9.06      5.91 o 
   5   3   7      717.12      730.17     20.17 o 
   6   3   7       26.21       27.67      7.67 o 
   7   3   7        3.50        3.52      6.81 o 
   8   3   7        2.84       -9.48      6.32 o 
   9   3   7       25.60       41.84     10.68 o 
  10   3   7      187.37      182.52     16.93 o 
  11   3   7     1310.44     1171.24     34.89 o 
  12   3   7       14.99        0.61      9.94 o 
  13   3   7       17.11       21.80     12.20 o 
  14   3   7      117.84      111.47     16.49 o 
  15   3   7       51.56       62.21     15.08 o 
  16   3   7       69.69       37.30     14.20 o 
  17   3   7       19.95       21.80     13.37 o 
  18   3   7      129.87       88.35     18.54 o 
  19   3   7       14.26       12.19     14.47 o 
 -19   4   7        1.55       53.87     21.01 o 
 -18   4   7       22.81       89.54     21.34 o 
 -17   4   7        3.06       17.93     22.51 o 
 -16   4   7       68.24       95.83     18.25 o 
 -15   4   7       41.48       64.54     15.97 o 
 -14   4   7        1.02       13.78     11.26 o 
 -13   4   7        0.08        4.40     12.79 o 
 -12   4   7        1.05        8.02      9.92 o 
 -11   4   7        0.38        4.94      9.22 o 
 -10   4   7      615.32      574.72     26.62 o 
  -9   4   7        0.36        4.02      9.85 o 
  -8   4   7       62.65       85.90     21.16 o 
  -7   4   7      617.47      630.34     35.78 o 
  -6   4   7       56.03       66.51     13.71 o 
  -5   4   7      231.45      200.72     30.69 o 
  -4   4   7      369.93      305.47     36.04 o 
  -3   4   7      324.68      286.15     21.40 o 
  -2   4   7      395.68      382.65     24.85 o 
  -1   4   7       14.01        1.57      8.06 o 
   0   4   7      318.61      323.02     21.95 o 
   1   4   7      285.83      302.96     26.54 o 
   2   4   7       30.82       15.40     12.57 o 
   3   4   7        1.45       -3.76      5.67 o 
   4   4   7      427.31      392.12     19.95 o 
   5   4   7      131.85      112.01     12.71 o 
   6   4   7        1.76        3.34      7.59 o 
   7   4   7       35.21       36.79     10.68 o 
   8   4   7      195.94      169.38     16.38 o 
   9   4   7      548.73      490.44     28.45 o 
  10   4   7     1165.77     1092.74     35.03 o 
  11   4   7      193.22      168.40     18.43 o 
  12   4   7        0.79       -0.57     14.03 o 
  13   4   7      286.88      278.96     23.31 o 
  14   4   7       12.78       14.26     12.00 o 
  15   4   7      128.61      122.38     18.40 o 
  16   4   7        6.22        7.90     12.65 o 
  17   4   7       18.70       18.19     14.97 o 
  18   4   7       28.28       34.28     15.31 o 
 -17   5   7       11.45       33.95     20.31 o 
 -16   5   7        9.57       45.36     21.53 o 
 -15   5   7       29.06       31.96     18.17 o 
 -14   5   7       82.90       87.82     25.26 o 
 -13   5   7        7.40       12.10     17.05 o 
 -12   5   7       18.58       16.70     17.38 o 
 -11   5   7       95.35       99.94     23.60 o 
 -10   5   7       10.36        4.32     14.51 o 
  -9   5   7      103.19      109.37     35.26 o 
  -8   5   7      485.99      440.79     33.49 o 
  -7   5   7       45.12       66.72     18.72 o 
  -6   5   7        1.98      -13.56     10.33 o 
  -5   5   7       79.17      113.78     21.16 o 
  -4   5   7       69.72       82.71     15.96 o 
  -3   5   7       10.09       13.00     10.69 o 
  -2   5   7      702.68      706.60     34.81 o 
  -1   5   7       28.55       15.97     11.96 o 
   0   5   7      224.28      239.78     25.29 o 
   1   5   7       64.58       81.49     18.48 o 
   2   5   7        0.60        4.75     12.09 o 
   3   5   7      111.83      151.19     22.87 o 
   4   5   7       25.09       41.10     17.05 o 
   5   5   7       62.03       54.99     24.93 o 
   6   5   7       10.89        1.30     13.21 o 
   7   5   7       99.80      115.42     22.08 o 
   8   5   7      152.95      162.84     24.60 o 
   9   5   7       64.18       95.69     20.73 o 
  10   5   7        0.64      -11.06     12.74 o 
  11   5   7       20.70        7.76     21.41 o 
  12   5   7       18.49       29.08     25.19 o 
  13   5   7        0.02      -19.33     12.89 o 
  14   5   7       50.11       43.52     19.68 o 
  15   5   7        0.08       -3.19     15.21 o 
  16   5   7        1.03        7.91     16.84 o 
  17   5   7        8.60       13.01     16.98 o 
 -16   6   7       19.87       45.64     22.16 o 
 -15   6   7        1.29        3.87     16.77 o 
 -14   6   7       11.64       11.53     16.42 o 
 -13   6   7        0.20        9.35     17.35 o 
 -12   6   7       32.13       15.53     17.96 o 
 -11   6   7        3.63       19.61     17.91 o 
 -10   6   7      221.58      201.88     30.82 o 
  -9   6   7      189.31      184.36     29.64 o 
  -8   6   7      375.63      376.80     37.48 o 
  -7   6   7      452.11      419.44     38.74 o 
  -6   6   7      279.41      319.56     33.78 o 
  -5   6   7      150.98      159.89     26.26 o 
  -4   6   7       22.89       32.49     17.92 o 
  -3   6   7       79.91       75.22     21.33 o 
  -2   6   7      257.80      340.46     34.14 o 
  -1   6   7      110.62      114.31     22.72 o 
   0   6   7      417.26      418.88     34.46 o 
   1   6   7       84.99       72.53     27.20 o 
   2   6   7      322.04      311.23     35.76 o 
   3   6   7       13.62       18.08     15.87 o 
   4   6   7       40.19       46.85     18.52 o 
   5   6   7       53.75       43.64     17.80 o 
   6   6   7      155.85      182.95     30.98 o 
   7   6   7      502.98      472.20     35.41 o 
   8   6   7       32.21       32.12     17.69 o 
   9   6   7       38.65       22.73     17.54 o 
  10   6   7       35.83       33.91     18.91 o 
  11   6   7       22.80       12.67     16.42 o 
  12   6   7        4.38       -2.36     16.26 o 
  13   6   7        0.01       -7.09     16.98 o 
  14   6   7       37.87       33.32     21.12 o 
  15   6   7       46.72       35.05     21.32 o 
 -13   7   7        1.64       15.20     19.85 o 
 -12   7   7        4.94        7.30     17.87 o 
 -11   7   7        3.79       13.89     25.69 o 
 -10   7   7       10.52       21.55     19.94 o 
  -9   7   7        0.66        3.48     17.05 o 
  -8   7   7        0.88       17.74     18.88 o 
  -7   7   7        1.83        6.58     16.56 o 
  -6   7   7       89.10       59.29     22.05 o 
  -5   7   7      100.20       88.82     24.02 o 
  -4   7   7       98.96      123.06     33.24 o 
  -3   7   7       34.27       37.72     18.88 o 
  -2   7   7       19.98       34.87     18.36 o 
  -1   7   7        5.80        9.17     17.28 o 
   0   7   7        1.58      -19.14     18.13 o 
   1   7   7        4.13       10.38     16.12 o 
   2   7   7       60.22       84.09     33.75 o 
   3   7   7       37.44       27.17     20.40 o 
   4   7   7       38.58       40.30     30.22 o 
   5   7   7       71.88       59.00     22.92 o 
   6   7   7        7.80       13.88     17.14 o 
   7   7   7       29.79        4.78     17.23 o 
   8   7   7        1.65      -14.71     21.66 o 
   9   7   7        7.64        4.75     18.06 o 
  10   7   7       19.89       26.00     19.44 o 
  11   7   7        2.21       -6.61     15.56 o 
  12   7   7       13.05       23.65     20.54 o 
  13   7   7        8.38      -23.07     22.67 o 
 -10   8   7       10.13       19.53     26.19 o 
  -9   8   7        7.10       11.53     20.78 o 
  -8   8   7       25.19       11.57     20.46 o 
  -7   8   7       15.28       25.86     20.45 o 
  -6   8   7        0.46        4.76     17.54 o 
  -5   8   7        3.51        4.35     18.64 o 
  -4   8   7       54.05       63.06     26.44 o 
  -3   8   7       40.87       53.23     22.39 o 
  -2   8   7        9.70        5.06     17.56 o 
  -1   8   7       28.44        3.02     24.18 o 
   0   8   7       48.09      108.44     66.24 o 
   1   8   7      123.56      207.49     79.33 o 
   2   8   7      242.54      313.07     46.59 o 
   3   8   7       21.76       34.54     31.48 o 
   4   8   7       40.80       82.61     34.25 o 
   5   8   7      399.49      310.96     73.04 o 
   6   8   7       54.71       70.07     24.29 o 
   7   8   7       95.56      119.53     38.28 o 
   8   8   7        2.83       -3.35     18.57 o 
   9   8   7        0.32      -20.07     18.89 o 
  10   8   7        1.01       -7.24     17.72 o 
  -4   9   7       27.69       40.66     39.79 o 
  -3   9   7       38.28       41.81     31.23 o 
  -2   9   7        5.43        0.00     26.70 o 
  -1   9   7        1.72      100.32     86.64 o 
   0   9   7        0.03      -23.67     25.69 o 
   1   9   7        0.15       47.33     39.54 o 
   2   9   7        0.27       33.37     34.50 o 
   3   9   7        0.63       26.19     24.18 o 
   4   9   7        0.70       26.68     20.94 o 
 -20   0   8        6.54       38.78     18.43 o 
 -18   0   8      144.75      136.61     45.84 o 
 -16   0   8      118.40      111.21     22.26 o 
 -14   0   8      145.50      119.88     19.75 o 
 -12   0   8      263.38      237.73     22.63 o 
 -10   0   8      192.96      196.43     29.72 o 
  -8   0   8     1087.06     1145.64     31.25 o 
  -6   0   8     4193.28     4439.84     62.99 o 
  -4   0   8     3626.09     3774.44     52.19 o 
  -2   0   8      645.56      712.33     19.84 o 
   0   0   8     1065.48     1063.57     22.75 o 
   2   0   8      496.41      496.27     16.48 o 
   4   0   8      422.76      395.32     15.67 o 
   6   0   8        1.01        0.04      5.35 o 
   8   0   8      123.84      101.36     12.36 o 
  10   0   8      550.10      506.23     22.83 o 
  12   0   8       34.49       21.36     12.57 o 
  14   0   8     2403.19     2186.01     58.14 o 
  16   0   8        1.01        5.91     21.41 o 
  18   0   8        2.73       15.67     25.19 o 
  20   0   8        7.38       55.33     59.18 o 
 -20   1   8       42.40       63.51     17.30 o 
 -19   1   8        9.21       13.26     11.54 o 
 -18   1   8        4.05        6.13     12.84 o 
 -17   1   8       89.28       98.84     15.49 o 
 -16   1   8      229.06      217.00     19.01 o 
 -15   1   8        7.29       20.77     10.25 o 
 -14   1   8       77.42       74.44     12.72 o 
 -13   1   8      185.69      192.78     14.91 o 
 -12   1   8       17.90       20.93      8.11 o 
 -11   1   8        5.23        1.30      7.15 o 
 -10   1   8      417.44      425.37     16.41 o 
  -9   1   8      828.06      792.92     20.36 o 
  -8   1   8      236.96      238.43     12.51 o 
  -7   1   8      430.17      409.17     14.17 o 
  -6   1   8      144.15      143.99      9.71 o 
  -5   1   8       50.93       54.37      6.88 o 
  -4   1   8       44.82       36.47      5.59 o 
  -3   1   8      147.22      138.95      7.86 o 
  -2   1   8        7.38       12.73      5.44 o 
  -1   1   8       74.58       74.82      7.79 o 
   0   1   8      123.81      121.10      9.54 o 
   1   1   8      150.22      146.08      6.01 o 
   2   1   8      483.42      609.84     15.13 o 
   3   1   8      895.79      977.01     15.57 o 
   4   1   8      833.52      892.22     15.84 o 
   5   1   8      301.67      311.14     10.80 o 
   6   1   8      299.96      303.78     11.29 o 
   7   1   8      243.13      271.38     11.19 o 
   8   1   8       93.75       89.03      8.34 o 
   9   1   8       68.57       85.23      8.63 o 
  10   1   8        3.58        7.29      5.68 o 
  11   1   8      206.36      212.66     13.77 o 
  12   1   8       76.86       82.10     11.37 o 
  13   1   8      179.34      175.43     18.32 o 
  14   1   8      274.95      277.04     21.52 o 
  15   1   8      112.79      124.65     15.48 o 
  16   1   8      138.23      172.93     24.62 o 
  17   1   8       11.68       23.51     10.82 o 
  18   1   8        5.60        3.38     19.56 o 
  19   1   8        0.05       34.61     26.83 o 
  20   1   8       50.28      100.98     38.16 o 
 -20   2   8       37.26       96.27     21.15 o 
 -19   2   8        3.57       33.36     14.54 o 
 -18   2   8        0.00       12.84     12.90 o 
 -17   2   8       45.36       42.35     12.91 o 
 -16   2   8       42.13       38.87     12.32 o 
 -15   2   8        3.71        1.44      8.97 o 
 -14   2   8      272.24      268.15     19.48 o 
 -13   2   8      489.44      461.46     22.54 o 
 -12   2   8        0.19       -0.09      7.52 o 
 -11   2   8       53.38       52.62     10.20 o 
 -10   2   8      235.54      226.83     13.88 o 
  -9   2   8      135.49      143.62     11.32 o 
  -8   2   8       21.90       28.68      6.88 o 
  -7   2   8     1023.51     1047.36     21.13 o 
  -6   2   8      544.73      600.96     15.52 o 
  -5   2   8       93.59       97.26      7.80 o 
  -4   2   8     1532.33     1564.85     20.78 o 
  -3   2   8     1476.93     1602.90     27.87 o 
  -2   2   8     3156.57     3410.83     39.43 o 
  -1   2   8     7507.61     7526.08     75.46 o 
   0   2   8     1824.68     1906.77     36.93 o 
   1   2   8      177.42      204.66     25.23 o 
   2   2   8       92.58      115.16      8.35 o 
   3   2   8        1.66       -3.49      4.23 o 
   4   2   8      889.57      910.22     21.17 o 
   5   2   8        0.03        6.94      4.75 o 
   6   2   8     1594.16     1604.51     23.70 o 
   7   2   8      601.69      609.34     15.76 o 
   8   2   8      755.07      735.73     17.89 o 
   9   2   8       17.18       23.14      6.76 o 
  10   2   8        7.02        0.26      5.99 o 
  11   2   8      282.16      283.16     15.39 o 
  12   2   8      366.96      337.97     17.77 o 
  13   2   8      522.97      499.84     23.63 o 
  14   2   8       15.76       25.97      9.82 o 
  15   2   8       36.65       55.00     12.15 o 
  16   2   8      160.03      199.25     19.27 o 
  17   2   8       54.66       61.58     13.25 o 
  18   2   8       11.90       -0.63     13.13 o 
  19   2   8       15.18       11.38     17.29 o 
  20   2   8        5.31       14.69     14.43 o 
 -19   3   8       59.27      120.49     25.43 o 
 -18   3   8        2.52       38.59     13.56 o 
 -17   3   8       98.85      128.31     19.91 o 
 -16   3   8       88.16      127.99     20.12 o 
 -15   3   8       89.85       96.69     17.76 o 
 -14   3   8       22.48       30.06     12.78 o 
 -13   3   8        0.00        4.91     10.71 o 
 -12   3   8      611.37      585.27     28.20 o 
 -11   3   8      879.25      833.13     48.91 o 
 -10   3   8      552.97      555.34     38.41 o 
  -9   3   8      233.04      254.93     18.48 o 
  -8   3   8        0.66        0.31      6.92 o 
  -7   3   8       14.32       18.21      7.80 o 
  -6   3   8      301.18      310.69     20.14 o 
  -5   3   8       70.91       72.10      9.54 o 
  -4   3   8      331.77      293.73     13.91 o 
  -3   3   8       15.72       23.47      9.87 o 
  -2   3   8      280.15      287.46     19.61 o 
  -1   3   8       63.46       73.48     13.04 o 
   0   3   8     1662.22     1613.26     49.37 o 
   1   3   8        4.88        1.31      7.53 o 
   2   3   8       17.31       18.52     10.22 o 
   3   3   8       29.68       25.51      9.83 o 
   4   3   8      878.69      777.79     20.17 o 
   5   3   8       60.35       59.31      8.88 o 
   6   3   8      134.19      147.36     11.96 o 
   7   3   8      584.25      543.77     20.92 o 
   8   3   8      220.91      218.74     16.56 o 
   9   3   8      301.50      303.93     19.33 o 
  10   3   8      141.01      153.26     16.26 o 
  11   3   8       42.62       45.58     11.81 o 
  12   3   8        2.10       -4.00     15.44 o 
  13   3   8       13.74       21.58     12.22 o 
  14   3   8       77.53       65.28     15.04 o 
  15   3   8        9.13       -3.54     11.62 o 
  16   3   8       11.11        2.75     11.96 o 
  17   3   8       36.10       23.87     14.59 o 
  18   3   8       82.19       78.35     18.80 o 
  19   3   8       49.89       39.99     17.17 o 
 -18   4   8        0.66       32.07     20.69 o 
 -17   4   8       43.27       71.79     24.20 o 
 -16   4   8        2.22       17.03     17.67 o 
 -15   4   8        7.06        9.19     17.54 o 
 -14   4   8        1.80       14.66     21.66 o 
 -13   4   8       44.27       71.47     20.65 o 
 -12   4   8       37.11       46.96     22.41 o 
 -11   4   8        3.73       22.67     15.92 o 
 -10   4   8      322.93      282.01     30.46 o 
  -9   4   8       52.72       35.02     16.56 o 
  -8   4   8      694.03      692.00     39.36 o 
  -7   4   8        4.66        1.51     11.18 o 
  -6   4   8      405.72      388.02     24.32 o 
  -5   4   8        0.47       11.59     10.06 o 
  -4   4   8       82.58       97.74     19.48 o 
  -3   4   8      304.38      296.76     31.20 o 
  -2   4   8        3.12       -0.98      8.33 o 
  -1   4   8      423.63      415.57     24.79 o 
   0   4   8      286.13      305.86     22.95 o 
   1   4   8      493.14      506.24     27.71 o 
   2   4   8      105.34      116.19     17.70 o 
   3   4   8       60.13       59.66     12.83 o 
   4   4   8      229.52      212.02     24.72 o 
   5   4   8      130.89      127.15     18.44 o 
   6   4   8       71.69       64.55     17.03 o 
   7   4   8       62.78       52.59     16.39 o 
   8   4   8        0.04       -1.86     12.21 o 
   9   4   8      614.17      547.20     34.24 o 
  10   4   8        8.52       15.98     14.72 o 
  11   4   8      398.98      359.72     23.58 o 
  12   4   8      128.16      109.52     16.23 o 
  13   4   8        4.74        7.11     10.98 o 
  14   4   8       12.46       19.51     12.76 o 
  15   4   8        9.57        7.39     12.21 o 
  16   4   8       20.77       12.91     13.86 o 
  17   4   8       60.56       56.72     17.60 o 
  18   4   8      125.79      132.39     22.12 o 
 -17   5   8        1.68       22.35     18.63 o 
 -16   5   8       16.63        7.72     18.57 o 
 -15   5   8       44.51       65.36     42.81 o 
 -14   5   8       32.19       53.83     21.66 o 
 -13   5   8        3.53       32.84     18.57 o 
 -12   5   8       42.49       45.66     20.69 o 
 -11   5   8       97.76      115.18     43.57 o 
 -10   5   8       56.67       86.19     23.52 o 
  -9   5   8      532.83      504.69     37.00 o 
  -8   5   8      458.74      431.65     36.30 o 
  -7   5   8       80.33       96.39     27.96 o 
  -6   5   8       29.86       14.30     15.09 o 
  -5   5   8       82.14       55.59     36.52 o 
  -4   5   8       10.04        4.31     10.63 o 
  -3   5   8      104.28      113.10     18.22 o 
  -2   5   8      170.95      246.64     24.71 o 
  -1   5   8       94.53      131.36     19.78 o 
   0   5   8      364.15      395.53     27.73 o 
   1   5   8       65.04       94.24     17.63 o 
   2   5   8        0.56       11.60     13.80 o 
   3   5   8        5.68       13.75     15.11 o 
   4   5   8       45.76       57.11     18.15 o 
   5   5   8       16.50       23.34     15.63 o 
   6   5   8       75.09       62.74     19.60 o 
   7   5   8      392.18      448.01     34.66 o 
   8   5   8       47.56       69.47     19.91 o 
   9   5   8       16.38        9.28     15.35 o 
  10   5   8       27.75       37.85     18.60 o 
  11   5   8        0.04      -21.21     24.93 o 
  12   5   8        0.16       -1.64     19.64 o 
  13   5   8       30.00       26.01     18.01 o 
  14   5   8        8.80       17.98     16.62 o 
  15   5   8       40.59       23.29     18.78 o 
  16   5   8        1.77       17.40     18.01 o 
  17   5   8        7.81       -5.38     17.22 o 
 -15   6   8        0.13        4.27     18.03 o 
 -14   6   8       37.25       47.68     23.31 o 
 -13   6   8        0.07        8.60     17.71 o 
 -12   6   8       16.10       26.10     19.35 o 
 -11   6   8        0.11      -12.59     14.60 o 
 -10   6   8       55.12       83.10     23.58 o 
  -9   6   8       99.98       95.48     24.92 o 
  -8   6   8       36.01       23.40     18.68 o 
  -7   6   8       19.52       23.78     18.43 o 
  -6   6   8       57.03       56.56     20.44 o 
  -5   6   8      109.98      142.62     40.04 o 
  -4   6   8       23.80       43.21     18.99 o 
  -3   6   8       52.07       43.83     25.94 o 
  -2   6   8      124.04      112.28     24.32 o 
  -1   6   8        2.36       -2.45     12.76 o 
   0   6   8      128.04      139.57     25.90 o 
   1   6   8       57.56       94.70     28.71 o 
   2   6   8      143.67      158.81     30.73 o 
   3   6   8      153.96      141.73     25.87 o 
   4   6   8      181.77      178.13     27.80 o 
   5   6   8      268.51      217.54     28.05 o 
   6   6   8       82.59       95.93     22.63 o 
   7   6   8      615.57      591.18     39.94 o 
   8   6   8        1.07      -11.16     14.72 o 
   9   6   8      104.58       86.88     22.96 o 
  10   6   8        5.03       -1.16     16.42 o 
  11   6   8        0.13       13.43     16.26 o 
  12   6   8      101.74       94.61     24.77 o 
  13   6   8        3.67       10.00     27.20 o 
  14   6   8      103.97       93.42     25.27 o 
  15   6   8       55.88       43.85     22.10 o 
 -13   7   8       15.13       22.91     20.69 o 
 -12   7   8        9.55       29.01     20.81 o 
 -11   7   8       18.34       17.04     19.73 o 
 -10   7   8        6.20       -5.29     16.92 o 
  -9   7   8       13.95        1.76     17.81 o 
  -8   7   8        5.57        1.55     16.46 o 
  -7   7   8      291.56      348.40     39.69 o 
  -6   7   8      205.66      191.97     32.04 o 
  -5   7   8       11.68       12.45     18.03 o 
  -4   7   8       26.90       44.32     20.92 o 
  -3   7   8       20.37       40.00     20.09 o 
  -2   7   8        0.74       -3.92     15.13 o 
  -1   7   8        3.05        2.63     14.95 o 
   0   7   8       14.78       35.26     24.68 o 
   1   7   8        1.44       22.07     36.52 o 
   2   7   8       15.76       48.63     19.77 o 
   3   7   8       66.51       64.60     21.77 o 
   4   7   8       10.88       57.42     35.26 o 
   5   7   8        5.58       25.85     17.50 o 
   6   7   8        2.40        3.85     16.68 o 
   7   7   8        9.24       14.10     18.44 o 
   8   7   8        1.48        2.52     17.69 o 
   9   7   8       30.84       10.84     19.91 o 
  10   7   8       19.69       20.42     20.06 o 
  11   7   8        3.65        3.76     20.65 o 
  12   7   8       28.88       24.46     20.32 o 
  13   7   8        0.04        0.02     20.03 o 
  -9   8   8        1.77       11.54     20.93 o 
  -8   8   8        8.81       -0.76     18.52 o 
  -7   8   8        0.68       16.03     27.45 o 
  -6   8   8       24.05       19.82     21.23 o 
  -5   8   8       20.00       58.77     26.00 o 
  -4   8   8       12.10       29.01     22.16 o 
  -3   8   8       19.85       11.35     19.79 o 
  -2   8   8        6.30       21.29     26.19 o 
  -1   8   8       87.57       84.62     36.27 o 
   0   8   8       53.44      106.89     40.04 o 
   1   8   8       55.67       93.95     47.60 o 
   2   8   8       20.05       72.46     40.04 o 
   3   8   8      143.74      175.65     48.61 o 
   4   8   8      105.37      140.53     43.82 o 
   5   8   8      123.26      153.90     29.01 o 
   6   8   8        2.01       25.52     20.78 o 
   7   8   8       51.15       48.62     24.02 o 
   8   8   8        0.22       11.64     19.89 o 
   9   8   8        1.99      -11.11     18.73 o 
  -2   9   8        0.08        8.56     26.70 o 
  -1   9   8        2.53      117.75     92.93 o 
   0   9   8        0.02       79.57     49.36 o 
   1   9   8        3.05       94.62     41.30 o 
   2   9   8       13.94       74.45     24.02 o 
 -19   0   9        0.04        0.71     14.42 o 
 -17   0   9       19.44        1.47     14.61 o 
 -15   0   9      483.01      450.67     33.28 o 
 -13   0   9      255.87      308.48     41.05 o 
 -11   0   9      301.08      288.46     21.45 o 
  -9   0   9        7.19        3.33      9.01 o 
  -7   0   9        7.88        8.37      8.45 o 
  -5   0   9     1542.89     1597.60     37.96 o 
  -3   0   9     1715.02     1700.98     32.61 o 
  -1   0   9     2852.86     3149.94     41.98 o 
   1   0   9     2917.28     2997.42     40.20 o 
   3   0   9      110.50       86.77      9.77 o 
   5   0   9      507.30      574.26     19.95 o 
   7   0   9     1120.60     1108.13     52.00 o 
   9   0   9      187.95      204.12     16.89 o 
  11   0   9        6.40       -7.98      8.73 o 
  13   0   9     1015.73      903.84     45.84 o 
  15   0   9      621.56      566.66     33.25 o 
  17   0   9       13.25       48.43     26.44 o 
  19   0   9        9.70       33.99     45.08 o 
 -20   1   9        1.04       34.86     13.95 o 
 -19   1   9       18.00       31.02     12.54 o 
 -18   1   9       11.58       25.57     12.46 o 
 -17   1   9       70.83       72.36     17.67 o 
 -16   1   9        5.88       11.01     10.55 o 
 -15   1   9      133.73      112.16     14.86 o 
 -14   1   9       31.28       40.18     10.96 o 
 -13   1   9      276.26      264.51     17.00 o 
 -12   1   9       68.46       77.67     10.81 o 
 -11   1   9        6.23        0.03      7.34 o 
 -10   1   9       14.60       12.73      7.69 o 
  -9   1   9       35.68       49.34      8.43 o 
  -8   1   9       20.99       21.43      7.00 o 
  -7   1   9      219.87      235.96     12.20 o 
  -6   1   9      170.63      183.80     12.40 o 
  -5   1   9       24.11       31.21      6.05 o 
  -4   1   9       80.80       67.71      6.69 o 
  -3   1   9      177.56      218.59      9.13 o 
  -2   1   9      427.51      444.00     15.15 o 
  -1   1   9      758.14      723.03     18.14 o 
   0   1   9        0.02       -3.25      4.86 o 
   1   1   9      202.40      216.38      7.44 o 
   2   1   9      513.99      547.14     11.58 o 
   3   1   9      345.81      385.89     10.77 o 
   4   1   9       15.47       12.67      4.76 o 
   5   1   9     1883.15     2001.03     25.16 o 
   6   1   9      610.75      623.43     15.34 o 
   7   1   9      336.30      278.38     11.95 o 
   8   1   9       24.70       25.04      6.75 o 
   9   1   9      319.86      317.67     14.93 o 
  10   1   9       24.12       22.98      7.15 o 
  11   1   9       40.18       34.56      8.65 o 
  12   1   9      329.18      310.45     17.39 o 
  13   1   9      473.17      463.36     20.71 o 
  14   1   9      111.02      101.13     13.31 o 
  15   1   9      104.30       98.34     13.83 o 
  16   1   9      123.42      135.31     17.65 o 
  17   1   9        2.26       13.90     17.01 o 
  18   1   9        1.40       14.41     19.41 o 
  19   1   9        2.13       32.34     26.75 o 
  20   1   9        2.84       43.51     30.54 o 
 -20   2   9        3.72       41.38     19.85 o 
 -19   2   9        2.77       34.92     21.29 o 
 -18   2   9        0.00       18.49     13.38 o 
 -17   2   9        1.26       16.45     12.19 o 
 -16   2   9      120.71      106.26     18.35 o 
 -15   2   9        6.98       18.78     12.03 o 
 -14   2   9        5.20       11.63     11.46 o 
 -13   2   9      245.79      272.57     23.44 o 
 -12   2   9        0.35        2.81      9.43 o 
 -11   2   9       56.56       74.98     13.76 o 
 -10   2   9       45.95       50.06     11.57 o 
  -9   2   9       79.58       76.22     12.05 o 
  -8   2   9      853.24      826.30     25.55 o 
  -7   2   9       23.10       32.18      9.19 o 
  -6   2   9      281.07      310.50     16.48 o 
  -5   2   9      209.34      206.06     14.96 o 
  -4   2   9        5.15        4.86      5.75 o 
  -3   2   9      365.93      371.12     15.01 o 
  -2   2   9      112.98      121.42      9.54 o 
  -1   2   9       14.19       11.54      5.55 o 
   0   2   9      119.04      122.63     13.20 o 
   1   2   9       77.49       91.49     12.10 o 
   2   2   9      150.35      202.05     20.29 o 
   3   2   9       69.63       52.80      6.92 o 
   4   2   9      166.76      174.41     11.75 o 
   5   2   9      145.11      155.62      9.02 o 
   6   2   9      123.75      148.71      9.36 o 
   7   2   9      292.92      271.88     11.94 o 
   8   2   9        8.39        6.85      5.19 o 
   9   2   9      101.26      107.75     10.33 o 
  10   2   9      278.63      272.73     14.87 o 
  11   2   9     1172.76     1052.74     30.90 o 
  12   2   9      192.15      225.18     16.11 o 
  13   2   9      173.53      153.49     17.58 o 
  14   2   9      148.68      126.47     17.27 o 
  15   2   9      223.72      204.05     20.67 o 
  16   2   9      221.66      225.41     22.35 o 
  17   2   9      156.98      134.92     19.77 o 
  18   2   9        7.31       -0.64     15.88 o 
  19   2   9       11.67       21.49     20.93 o 
 -19   3   9        0.45       13.55     12.49 o 
 -18   3   9       54.32       80.27     19.18 o 
 -17   3   9       30.74       47.11     15.35 o 
 -16   3   9        0.14       23.98     13.56 o 
 -15   3   9        7.84       16.11     14.36 o 
 -14   3   9       46.40       58.28     14.47 o 
 -13   3   9      169.71      200.79     21.01 o 
 -12   3   9        3.55        9.70     13.38 o 
 -11   3   9       23.19       12.35     10.70 o 
 -10   3   9        1.44        5.01      9.44 o 
  -9   3   9        4.34        5.38      9.02 o 
  -8   3   9       35.90       36.35     10.16 o 
  -7   3   9       92.86       88.44     16.05 o 
  -6   3   9      159.90      178.01     25.10 o 
  -5   3   9      299.00      293.17     22.14 o 
  -4   3   9       34.87       25.34     11.01 o 
  -3   3   9      412.40      409.16     23.55 o 
  -2   3   9      156.04      143.96     16.92 o 
  -1   3   9        8.30       11.77      9.60 o 
   0   3   9      966.99      945.51     30.10 o 
   1   3   9       29.49       50.32     11.41 o 
   2   3   9      618.54      620.30     29.54 o 
   3   3   9       24.98       25.11     11.04 o 
   4   3   9       28.81       14.38      9.70 o 
   5   3   9        1.91       -1.47      8.86 o 
   6   3   9      147.97      135.59     16.31 o 
   7   3   9      146.59      146.90     18.44 o 
   8   3   9       49.84       46.95     13.96 o 
   9   3   9        9.10       10.48      9.43 o 
  10   3   9      226.02      200.48     23.27 o 
  11   3   9        1.26       -4.33      9.40 o 
  12   3   9       20.95        5.34     10.41 o 
  13   3   9       16.57        1.41     10.29 o 
  14   3   9       12.56        2.49     10.93 o 
  15   3   9        5.00        5.38     11.60 o 
  16   3   9       75.52       84.07     18.06 o 
  17   3   9       61.88       54.16     16.44 o 
  18   3   9       49.52       33.60     16.45 o 
  19   3   9        3.72       -1.38     13.81 o 
 -18   4   9        0.05        7.79     17.35 o 
 -17   4   9       45.65       65.25     22.23 o 
 -16   4   9       13.11       12.66     16.92 o 
 -15   4   9       30.99        6.14     14.98 o 
 -14   4   9       42.61       38.86     19.77 o 
 -13   4   9        3.09       -8.30     13.16 o 
 -12   4   9        2.54        1.92     15.35 o 
 -11   4   9        0.04       -9.54     14.86 o 
 -10   4   9       41.43       41.90     17.77 o 
  -9   4   9      464.86      477.79     35.00 o 
  -8   4   9     1106.41     1064.75     48.40 o 
  -7   4   9     1262.68     1208.95     51.16 o 
  -6   4   9      360.06      390.40     38.70 o 
  -5   4   9       59.00       59.93     14.82 o 
  -4   4   9       27.60       21.16     11.77 o 
  -3   4   9      230.87      218.78     31.18 o 
  -2   4   9      323.03      372.93     27.62 o 
  -1   4   9      400.19      390.25     25.22 o 
   0   4   9        9.71       16.01     10.78 o 
   1   4   9       86.64       85.78     14.28 o 
   2   4   9      347.45      312.30     25.36 o 
   3   4   9      170.93      153.80     18.22 o 
   4   4   9        8.39        2.48     15.52 o 
   5   4   9       26.10       23.05     13.18 o 
   6   4   9       20.10       20.26     13.27 o 
   7   4   9      147.79      168.74     44.33 o 
   8   4   9      698.27      701.75     38.00 o 
   9   4   9      957.04     1035.98    116.10 o 
  10   4   9      148.36      117.13     22.80 o 
  11   4   9       12.18        6.25     14.54 o 
  12   4   9        0.48       -7.38     13.60 o 
  13   4   9       48.72       37.42     18.52 o 
  14   4   9        7.74        6.32     14.73 o 
  15   4   9       31.63       24.83     16.73 o 
  16   4   9        3.14       -1.09     19.90 o 
  17   4   9       36.15       54.23     22.10 o 
  18   4   9       17.96       -9.36     17.63 o 
 -17   5   9        0.01       26.08     20.45 o 
 -16   5   9      107.28      121.90     28.61 o 
 -15   5   9        2.34       22.57     30.47 o 
 -14   5   9       10.05       16.72     17.42 o 
 -13   5   9       30.54       44.26     21.65 o 
 -12   5   9        1.46        8.94     16.81 o 
 -11   5   9       99.54       96.94     24.96 o 
 -10   5   9      222.02      243.25     31.71 o 
  -9   5   9      251.70      227.17     30.26 o 
  -8   5   9       49.44       61.09     26.70 o 
  -7   5   9       11.80       32.93     17.18 o 
  -6   5   9       86.45       82.22     21.08 o 
  -5   5   9      144.56      132.04     23.59 o 
  -4   5   9        2.32        6.95     10.82 o 
  -3   5   9       59.42       61.26     15.97 o 
  -2   5   9       67.60       79.53     17.59 o 
  -1   5   9       12.91       -0.14     10.69 o 
   0   5   9      105.89      110.99     33.28 o 
   1   5   9       16.07       -0.20     14.65 o 
   2   5   9        7.19       17.02     12.18 o 
   3   5   9       93.08       70.97     17.36 o 
   4   5   9       62.61       22.16     25.19 o 
   5   5   9        8.86      -19.06     12.71 o 
   6   5   9      128.00       89.07     22.41 o 
   7   5   9       50.79       52.93     19.18 o 
   8   5   9       66.44       57.58     19.82 o 
   9   5   9      336.88      271.40     30.84 o 
  10   5   9        9.63       -4.07     14.27 o 
  11   5   9       32.37       26.70     17.12 o 
  12   5   9       30.06       23.49     18.34 o 
  13   5   9        8.27        3.08     14.43 o 
  14   5   9        2.30        9.85     16.93 o 
  15   5   9        0.72       10.44     20.90 o 
  16   5   9       35.65       16.50     19.78 o 
 -15   6   9        1.72       37.67     21.55 o 
 -14   6   9        0.50       16.59     20.26 o 
 -13   6   9        4.79        1.16     16.92 o 
 -12   6   9       71.00       71.14     24.39 o 
 -11   6   9        3.27        1.76     20.90 o 
 -10   6   9       52.32       41.95     21.55 o 
  -9   6   9       82.21      105.78     26.54 o 
  -8   6   9        0.79       -1.42     15.82 o 
  -7   6   9       18.55       37.39     19.12 o 
  -6   6   9       44.32       39.93     19.35 o 
  -5   6   9      377.68      384.97     59.69 o 
  -4   6   9        0.26      -10.69     13.70 o 
  -3   6   9        0.00      -13.50     13.63 o 
  -2   6   9       12.32       18.94     17.52 o 
  -1   6   9       80.32       76.51     22.15 o 
   0   6   9        4.20       25.27     17.28 o 
   1   6   9      198.63      226.16     38.78 o 
   2   6   9      199.54      250.59     30.82 o 
   3   6   9       29.69       55.65     19.96 o 
   4   6   9      252.59      328.92     53.90 o 
   5   6   9      350.78      383.12     36.30 o 
   6   6   9       65.82       48.75     20.96 o 
   7   6   9      647.68      599.76     41.03 o 
   8   6   9        7.38        6.53     16.39 o 
   9   6   9       23.42       -3.99     24.18 o 
  10   6   9       59.86       55.37     22.44 o 
  11   6   9        0.01        7.90     17.16 o 
  12   6   9       69.16       42.74     21.32 o 
  13   6   9        0.00        9.32     17.66 o 
  14   6   9       16.63       39.40     21.62 o 
 -12   7   9       24.83       61.85     24.51 o 
 -11   7   9       10.15       24.43     20.29 o 
 -10   7   9       33.20       20.61     21.18 o 
  -9   7   9       25.45       12.72     18.44 o 
  -8   7   9       14.17       14.60     18.43 o 
  -7   7   9      105.88      129.68     29.29 o 
  -6   7   9      115.57      129.81     29.87 o 
  -5   7   9       51.48       39.36     21.33 o 
  -4   7   9       41.01       31.66     21.05 o 
  -3   7   9        0.27       -4.81     15.25 o 
  -2   7   9        1.72       -8.20     15.66 o 
  -1   7   9        4.27       -8.01     16.46 o 
   0   7   9       12.51       13.60     25.19 o 
   1   7   9       16.34       48.58     19.03 o 
   2   7   9       21.57       42.65     18.34 o 
   3   7   9       79.75      109.06     24.92 o 
   4   7   9       89.00       87.64     38.28 o 
   5   7   9       11.68       16.80     17.01 o 
   6   7   9        6.98       21.09     18.53 o 
   7   7   9        6.92       -3.33     16.13 o 
   8   7   9        0.85        1.30     17.89 o 
   9   7   9       36.58       33.64     20.93 o 
  10   7   9       10.11       13.87     19.24 o 
  11   7   9       32.98       21.94     21.05 o 
  12   7   9        4.96      -17.37     16.08 o 
  -9   8   9        0.24        1.96     20.81 o 
  -8   8   9        0.51       30.76     23.11 o 
  -7   8   9        7.39       15.57     20.69 o 
  -6   8   9        1.62       20.20     22.03 o 
  -5   8   9       22.86        5.06     41.30 o 
  -4   8   9        0.38       13.13     18.39 o 
  -3   8   9       72.48       97.55     28.25 o 
  -2   8   9       19.43       14.82     20.49 o 
  -1   8   9       44.65       62.46     33.75 o 
   0   8   9       99.50      240.77     43.82 o 
   1   8   9       22.40       48.65     44.58 o 
   2   8   9        4.11       16.34     46.84 o 
   3   8   9       65.05       80.38     25.09 o 
   4   8   9       16.28       63.97     34.25 o 
   5   8   9      135.54      125.48     53.90 o 
   6   8   9        6.02       11.88     18.21 o 
   7   8   9       10.05      -10.40     16.58 o 
   8   8   9        0.27        4.65     19.87 o 
 -20   0  10       90.35      152.62     39.79 o 
 -18   0  10       42.75       56.89     20.26 o 
 -16   0  10        6.61       34.30     16.89 o 
 -14   0  10        9.88       17.24     14.16 o 
 -12   0  10      315.99      325.55     24.54 o 
 -10   0  10        1.46        4.68      9.93 o 
  -8   0  10      617.73      607.50     25.22 o 
  -6   0  10       32.39       45.36      9.82 o 
  -4   0  10      115.91      136.40     13.08 o 
  -2   0  10     4616.41     4724.64     78.73 o 
   0   0  10     2672.27     2847.73     63.33 o 
   2   0  10       98.68      122.77     24.49 o 
   4   0  10      341.00      320.67     16.12 o 
   6   0  10       22.12       10.24      7.24 o 
   8   0  10      333.02      305.99     17.96 o 
  10   0  10      377.53      380.32     21.75 o 
  12   0  10        2.07        5.30     15.50 o 
  14   0  10      363.15      389.16     28.56 o 
  16   0  10       65.92       65.41     18.89 o 
  18   0  10        1.94       21.54     71.27 o 
 -19   1  10        8.28       41.74     15.41 o 
 -18   1  10        1.47       20.38     14.20 o 
 -17   1  10       91.01      114.50     19.49 o 
 -16   1  10        4.81        2.58     11.16 o 
 -15   1  10       10.85       14.61     12.44 o 
 -14   1  10       10.13        6.93     11.19 o 
 -13   1  10       73.78       60.27     11.49 o 
 -12   1  10       33.76       26.75      9.58 o 
 -11   1  10        0.31       -5.84      7.34 o 
 -10   1  10      204.25      232.85     15.45 o 
  -9   1  10       50.94       37.55      8.65 o 
  -8   1  10      244.98      242.36     13.74 o 
  -7   1  10        0.31       -3.04      5.32 o 
  -6   1  10       18.84       14.25      5.71 o 
  -5   1  10      104.87       97.99      8.31 o 
  -4   1  10      196.65      192.25      9.85 o 
  -3   1  10      101.11      103.81     10.28 o 
  -2   1  10      162.84      158.44     11.49 o 
  -1   1  10       31.87       35.83      7.17 o 
   0   1  10       15.21       17.11      6.41 o 
   1   1  10      446.01      466.26     10.33 o 
   2   1  10     1282.93     1314.93     18.20 o 
   3   1  10      100.99      110.18      7.58 o 
   4   1  10       51.50       59.70      6.69 o 
   5   1  10      502.75      529.41     14.09 o 
   6   1  10       34.44       43.54      6.57 o 
   7   1  10       99.29      111.18      9.20 o 
   8   1  10       68.71       82.49      8.99 o 
   9   1  10       54.60       60.90      8.66 o 
  10   1  10      227.30      214.81     17.05 o 
  11   1  10       11.59        5.68      7.90 o 
  12   1  10       12.70        6.86      9.04 o 
  13   1  10        0.44       -5.79      8.32 o 
  14   1  10        8.23        8.88      9.63 o 
  15   1  10       44.81       79.64     15.34 o 
  16   1  10        2.10       17.74     14.18 o 
  17   1  10        1.23       14.02     14.37 o 
  18   1  10        1.74       32.25     20.29 o 
  19   1  10        2.10       -1.15     25.61 o 
 -19   2  10        0.31       43.36     18.89 o 
 -18   2  10        2.53       16.36     13.02 o 
 -17   2  10       14.45       32.20     14.52 o 
 -16   2  10       81.26       94.43     18.19 o 
 -15   2  10      126.99      141.00     20.06 o 
 -14   2  10       99.60      121.85     18.26 o 
 -13   2  10       95.70       98.02     17.88 o 
 -12   2  10        1.95       13.05     10.78 o 
 -11   2  10      101.15       95.82     14.94 o 
 -10   2  10        6.49       -0.45      8.40 o 
  -9   2  10      285.34      272.87     21.20 o 
  -8   2  10      746.90      735.49     25.42 o 
  -7   2  10      232.76      224.38     17.81 o 
  -6   2  10      352.70      324.67     17.04 o 
  -5   2  10      207.94      228.27     14.92 o 
  -4   2  10        3.97        0.44      6.81 o 
  -3   2  10       85.79       83.49      9.49 o 
  -2   2  10       15.62       16.74      9.42 o 
  -1   2  10        4.55        2.37      7.68 o 
   0   2  10      265.14      267.32     17.98 o 
   1   2  10      748.17      770.74     26.39 o 
   2   2  10      524.88      510.49     26.07 o 
   3   2  10        8.23        2.26      7.78 o 
   4   2  10        0.63        2.23      8.63 o 
   5   2  10      208.81      211.22     23.58 o 
   6   2  10       45.82       51.13     12.23 o 
   7   2  10       60.98       64.16      9.47 o 
   8   2  10       49.66       51.32      8.99 o 
   9   2  10       40.91       45.91     10.20 o 
  10   2  10        2.06      -12.98      8.65 o 
  11   2  10     1124.39     1020.82     32.01 o 
  12   2  10       22.72       27.48     11.91 o 
  13   2  10      200.11      154.20     22.54 o 
  14   2  10        6.61        6.41     10.88 o 
  15   2  10        9.60       -0.57     11.09 o 
  16   2  10      105.58      115.73     18.63 o 
  17   2  10       89.08       77.39     18.30 o 
  18   2  10        1.98        2.92     13.70 o 
  19   2  10       17.06       15.98     20.63 o 
 -18   3  10        8.77       21.08     18.22 o 
 -17   3  10       25.01       29.48     19.14 o 
 -16   3  10        0.15        9.23     15.77 o 
 -15   3  10       28.75        8.74     16.33 o 
 -14   3  10        0.50       -9.24     13.67 o 
 -13   3  10       19.82        9.78     15.37 o 
 -12   3  10       16.52       23.30     16.66 o 
 -11   3  10        0.19      -11.78     12.20 o 
 -10   3  10       43.90       57.42     18.44 o 
  -9   3  10      141.94      131.05     19.70 o 
  -8   3  10       45.64       47.80     14.73 o 
  -7   3  10      169.79      195.38     21.22 o 
  -6   3  10      202.37      251.09     23.04 o 
  -5   3  10      351.90      322.93     23.82 o 
  -4   3  10       86.29       88.17     15.49 o 
  -3   3  10       35.07       40.06     12.32 o 
  -2   3  10       20.86       32.62     11.37 o 
  -1   3  10        0.86        1.35      8.82 o 
   0   3  10     1039.36      964.45     31.34 o 
   1   3  10       39.00       33.24     11.39 o 
   2   3  10      249.11      261.59     23.65 o 
   3   3  10      127.22      136.45     22.49 o 
   4   3  10        1.89        5.34      8.83 o 
   5   3  10       98.28       99.90     15.65 o 
   6   3  10        0.18        2.23     10.08 o 
   7   3  10        0.04        1.05     10.70 o 
   8   3  10     1059.93     1022.16     38.76 o 
   9   3  10      219.19      230.38     24.28 o 
  10   3  10       42.22       25.30     22.41 o 
  11   3  10        8.66       -2.80     12.13 o 
  12   3  10        0.27       -9.54     12.13 o 
  13   3  10       29.04       -0.67     19.14 o 
  14   3  10       24.56        8.21     21.16 o 
  15   3  10        0.09       -0.71     14.69 o 
  16   3  10      131.27       91.43     22.87 o 
  17   3  10        0.02       -9.10     17.63 o 
  18   3  10       15.39       17.59     19.82 o 
 -17   4  10        0.03       12.81     16.82 o 
 -16   4  10        0.05       11.93     17.56 o 
 -15   4  10       27.44       29.81     19.93 o 
 -14   4  10       30.39       34.50     19.59 o 
 -13   4  10        0.10        6.62     15.56 o 
 -12   4  10        0.60       -3.06     14.34 o 
 -11   4  10      262.97      253.83     31.09 o 
 -10   4  10      302.38      331.04     34.32 o 
  -9   4  10       27.38       46.09     21.91 o 
  -8   4  10        8.18       25.16     16.19 o 
  -7   4  10      354.86      383.85     28.35 o 
  -6   4  10        0.01        8.49     11.05 o 
  -5   4  10      255.91      255.46     24.03 o 
  -4   4  10       41.07       44.45     13.61 o 
  -3   4  10      127.28      121.29     18.17 o 
  -2   4  10       14.92       15.28     11.05 o 
  -1   4  10       25.65       24.40     12.40 o 
   0   4  10       48.10       52.45     13.02 o 
   1   4  10      148.95      159.86     18.62 o 
   2   4  10       22.65       35.73     14.38 o 
   3   4  10       38.85       27.30     13.10 o 
   4   4  10      183.73      216.78     28.79 o 
   5   4  10       23.54       35.92     15.09 o 
   6   4  10     1115.67     1081.34     54.52 o 
   7   4  10      422.48      449.85     37.15 o 
   8   4  10       35.97       19.43     22.67 o 
   9   4  10      286.19      295.12     29.97 o 
  10   4  10        9.84        2.88     30.73 o 
  11   4  10        2.84        8.61     18.13 o 
  12   4  10        0.56       -9.59     15.61 o 
  13   4  10       15.49       12.54     18.13 o 
  14   4  10       21.67        5.11     31.98 o 
  15   4  10       17.32       -7.56     25.19 o 
  16   4  10       30.42      -19.09     42.31 o 
  17   4  10       18.02       13.05     19.82 o 
 -16   5  10        0.37       24.04     20.37 o 
 -15   5  10       10.55       32.23     21.44 o 
 -14   5  10        1.34       25.40     20.18 o 
 -13   5  10        2.11        6.00     16.33 o 
 -12   5  10       11.54       23.74     21.16 o 
 -11   5  10        0.13      -15.18     13.66 o 
 -10   5  10        6.54        4.95     14.98 o 
  -9   5  10       24.23       17.21     16.70 o 
  -8   5  10       70.72       78.07     21.76 o 
  -7   5  10       31.96       28.85     17.25 o 
  -6   5  10       26.83       59.09     19.96 o 
  -5   5  10       15.38        5.54     14.91 o 
  -4   5  10        1.77       12.08     13.66 o 
  -3   5  10        0.43       14.60     12.58 o 
  -2   5  10      226.27      269.87     26.71 o 
  -1   5  10       10.73       14.94     13.16 o 
   0   5  10        2.13       -5.42     10.51 o 
   1   5  10        1.18       -1.14     10.44 o 
   2   5  10        9.96      -12.45      9.84 o 
   3   5  10       30.91       44.98     16.29 o 
   4   5  10       15.05       41.50     24.31 o 
   5   5  10      104.13       97.50     32.49 o 
   6   5  10       21.23       52.58     19.74 o 
   7   5  10        1.44       -8.79     14.81 o 
   8   5  10       66.67       47.17     19.91 o 
   9   5  10       31.78       15.84     16.17 o 
  10   5  10       14.39       -0.82     16.13 o 
  11   5  10       52.31       61.33     20.73 o 
  12   5  10        5.62       12.26     17.16 o 
  13   5  10       58.41       57.35     23.93 o 
  14   5  10        0.82        4.86     17.78 o 
  15   5  10       14.05      -15.15     28.71 o 
  16   5  10        1.19        1.01     17.57 o 
 -14   6  10        0.03       21.05     20.65 o 
 -13   6  10        0.43        2.52     17.05 o 
 -12   6  10        0.56       11.28     19.97 o 
 -11   6  10        1.45        9.26     17.60 o 
 -10   6  10        8.79        8.73     18.27 o 
  -9   6  10        6.12       -7.05     15.49 o 
  -8   6  10      127.50      110.19     26.37 o 
  -7   6  10       77.99       61.21     23.23 o 
  -6   6  10       54.58       83.91     23.94 o 
  -5   6  10       36.65       23.03     18.34 o 
  -4   6  10       14.54        4.56     15.37 o 
  -3   6  10       34.26       22.55     17.33 o 
  -2   6  10       13.33       21.65     28.02 o 
  -1   6  10        5.41        8.00     13.99 o 
   0   6  10        3.34       16.08     14.79 o 
   1   6  10       82.49       41.81     26.70 o 
   2   6  10        1.11      -11.96     20.90 o 
   3   6  10       29.60       40.64     19.05 o 
   4   6  10       37.84       93.69     37.78 o 
   5   6  10      403.97      471.46     66.99 o 
   6   6  10       12.78        7.33     17.03 o 
   7   6  10       64.73       74.67     23.26 o 
   8   6  10       21.79       32.62     19.50 o 
   9   6  10       34.25       43.00     21.88 o 
  10   6  10        5.53       -3.03     15.40 o 
  11   6  10        0.43       14.51     18.52 o 
  12   6  10       22.13       24.74     20.02 o 
  13   6  10       17.30       -1.42     16.01 o 
  14   6  10        0.17       -9.16     17.21 o 
 -12   7  10        8.10       28.68     21.51 o 
 -11   7  10        0.00       -3.45     18.26 o 
 -10   7  10        4.35       27.32     21.39 o 
  -9   7  10        5.77       33.60     22.63 o 
  -8   7  10       46.02       55.94     23.11 o 
  -7   7  10        9.68        6.04     22.41 o 
  -6   7  10       54.02       67.29     25.82 o 
  -5   7  10       19.37       29.76     21.15 o 
  -4   7  10        0.35       -6.62     18.39 o 
  -3   7  10       12.55       32.57     20.76 o 
  -2   7  10        0.31      -21.35     14.23 o 
  -1   7  10        4.02       -2.44     17.27 o 
   0   7  10        0.23       -9.57     21.66 o 
   1   7  10        1.39       30.69     44.33 o 
   2   7  10       33.41       53.32     23.42 o 
   3   7  10        1.07       18.00     25.19 o 
   4   7  10        2.50       48.86     31.23 o 
   5   7  10        5.75        2.62     16.00 o 
   6   7  10        2.24       22.70     19.60 o 
   7   7  10        4.78       14.00     18.66 o 
   8   7  10       24.97       17.17     18.64 o 
   9   7  10        0.32        5.71     18.47 o 
  10   7  10       28.19       37.07     23.93 o 
  11   7  10        3.46        2.21     17.61 o 
  -8   8  10        8.21       13.53     21.23 o 
  -7   8  10        0.20       11.06     21.33 o 
  -6   8  10        8.43        2.01     18.27 o 
  -5   8  10       13.87        9.96     20.09 o 
  -4   8  10        0.48       12.61     20.33 o 
  -3   8  10      156.82      164.41     33.28 o 
  -2   8  10       25.03       27.61     21.39 o 
  -1   8  10       14.02       43.32     29.21 o 
   0   8  10        2.56       86.27     40.55 o 
   1   8  10       25.28      103.15     48.61 o 
   2   8  10        1.03       41.85     40.30 o 
   3   8  10        0.46       19.69     36.01 o 
   4   8  10       77.91       98.73     41.81 o 
   5   8  10        7.17        5.55     18.75 o 
   6   8  10        0.55       19.81     18.18 o 
   7   8  10        0.76       -8.80     16.17 o 
 -19   0  11       14.43       87.14     32.24 o 
 -17   0  11       33.84       50.37     28.21 o 
 -15   0  11       11.21       -0.16     16.98 o 
 -13   0  11       41.79       41.25     14.68 o 
 -11   0  11       68.41       62.25     15.62 o 
  -9   0  11        1.76       -1.77      9.58 o 
  -7   0  11      449.56      378.11     21.04 o 
  -5   0  11      495.60      484.62     21.35 o 
  -3   0  11     1136.55     1128.26     28.87 o 
  -1   0  11     1120.46     1074.29     26.76 o 
   1   0  11      748.41      726.87     26.03 o 
   3   0  11     2242.76     2040.28     36.58 o 
   5   0  11        0.03       -4.81      5.65 o 
   7   0  11      401.28      379.99     39.34 o 
   9   0  11      465.58      418.90     22.18 o 
  11   0  11      576.16      502.80     26.20 o 
  13   0  11     1925.02     1688.34     51.25 o 
  15   0  11      161.99      147.49     22.63 o 
  17   0  11       14.51       22.93     22.16 o 
  19   0  11        5.37       51.62     72.03 o 
 -19   1  11       20.85       49.25     18.79 o 
 -18   1  11       24.95       40.26     22.45 o 
 -17   1  11       14.64       27.78     14.37 o 
 -16   1  11        1.40        9.50     12.07 o 
 -15   1  11       39.25       33.13     14.13 o 
 -14   1  11        1.23       -0.88     10.09 o 
 -13   1  11        0.16        1.98     10.18 o 
 -12   1  11       69.89       85.57     14.15 o 
 -11   1  11       34.80       27.22     11.30 o 
 -10   1  11       37.31       32.15     10.23 o 
  -9   1  11      101.65       97.38     12.86 o 
  -8   1  11       18.13       18.47      8.91 o 
  -7   1  11        4.61       -0.82      6.77 o 
  -6   1  11      110.36      107.29     11.79 o 
  -5   1  11       25.21       39.01      8.81 o 
  -4   1  11      505.39      482.91     17.89 o 
  -3   1  11      317.71      299.21     14.62 o 
  -2   1  11       38.94       42.50      7.92 o 
  -1   1  11        3.76        6.83      6.36 o 
   0   1  11      694.56      649.14     18.88 o 
   1   1  11       44.35       64.46     13.52 o 
   2   1  11      108.03      105.94     10.73 o 
   3   1  11      199.66      207.90     13.52 o 
   4   1  11      161.45      180.85     13.32 o 
   5   1  11      286.48      304.71     11.88 o 
   6   1  11        0.74       -0.70      5.01 o 
   7   1  11        4.22       -1.00      5.70 o 
   8   1  11      208.81      223.23     12.39 o 
   9   1  11       17.52       21.91      7.65 o 
  10   1  11       73.85       65.12      9.86 o 
  11   1  11       67.02       74.27     11.15 o 
  12   1  11      103.16      115.41     13.18 o 
  13   1  11        7.11       22.60      9.66 o 
  14   1  11        6.38        2.32     11.33 o 
  15   1  11       19.47        1.34     11.79 o 
  16   1  11        1.27       -5.31     11.56 o 
  17   1  11        4.43      -11.79     12.26 o 
  18   1  11       39.34       47.39     27.43 o 
  19   1  11       12.76       18.82     17.14 o 
 -19   2  11        4.30       46.23     16.86 o 
 -18   2  11        0.09       27.03     21.69 o 
 -17   2  11        0.04       15.67     18.86 o 
 -16   2  11       55.62       71.56     17.26 o 
 -15   2  11        9.78       16.29     14.33 o 
 -14   2  11        3.80       13.85     11.65 o 
 -13   2  11       19.13       32.36     13.24 o 
 -12   2  11        0.67        1.60      9.52 o 
 -11   2  11       46.57       35.44     12.18 o 
 -10   2  11      252.86      259.67     20.11 o 
  -9   2  11      780.30      735.39     27.01 o 
  -8   2  11      873.44      820.99     27.67 o 
  -7   2  11      955.54      878.79     27.74 o 
  -6   2  11      392.06      355.07     21.13 o 
  -5   2  11      231.90      247.59     19.82 o 
  -4   2  11      248.74      233.95     18.89 o 
  -3   2  11        0.03       -1.90      7.80 o 
  -2   2  11      159.50      167.81     16.38 o 
  -1   2  11     1701.40     1649.08     38.61 o 
   0   2  11      864.83      852.65     28.61 o 
   1   2  11       19.94       19.90      9.81 o 
   2   2  11      238.48      254.79     37.47 o 
   3   2  11      553.73      535.95     23.45 o 
   4   2  11       57.25       57.09     12.43 o 
   5   2  11       47.62       41.99     11.66 o 
   6   2  11       67.90       79.62     13.99 o 
   7   2  11       21.40       29.28     11.33 o 
   8   2  11      446.60      476.97     24.24 o 
   9   2  11      275.22      342.80     25.24 o 
  10   2  11      282.36      271.55     24.44 o 
  11   2  11       10.22       12.33     12.82 o 
  12   2  11        2.24       -1.12     12.08 o 
  13   2  11       10.08      -15.56     25.94 o 
  14   2  11       53.36       60.09     19.36 o 
  15   2  11      217.91      228.68     41.05 o 
  16   2  11       66.15       70.34     30.98 o 
  17   2  11        1.81        1.89     24.18 o 
  18   2  11       45.16       36.56     24.68 o 
 -18   3  11        3.78       45.22     20.98 o 
 -17   3  11        4.89       28.23     18.79 o 
 -16   3  11        6.70       17.98     17.77 o 
 -15   3  11        0.84       19.54     16.37 o 
 -14   3  11        5.51        5.07     15.37 o 
 -13   3  11        9.39       14.77     16.02 o 
 -12   3  11       68.87       63.98     22.41 o 
 -11   3  11       14.30        3.61     14.03 o 
 -10   3  11      155.21      141.34     24.07 o 
  -9   3  11       17.58       16.71     12.96 o 
  -8   3  11       11.38        3.00     11.67 o 
  -7   3  11      110.98      140.37     20.03 o 
  -6   3  11      141.91      141.26     19.80 o 
  -5   3  11       93.74       99.56     17.14 o 
  -4   3  11        0.01        1.80      9.96 o 
  -3   3  11       26.44       38.47     12.27 o 
  -2   3  11       86.74       90.73     14.87 o 
  -1   3  11       16.04       10.01      9.84 o 
   0   3  11       41.63       42.67     12.49 o 
   1   3  11      286.29      272.59     21.27 o 
   2   3  11       36.87       44.79     14.32 o 
   3   3  11       38.99       44.07     17.81 o 
   4   3  11        0.43       -8.41      8.86 o 
   5   3  11      174.20      183.41     22.01 o 
   6   3  11       29.56       10.64     12.31 o 
   7   3  11      778.94      729.00     34.17 o 
   8   3  11      188.72      210.78     23.56 o 
   9   3  11        0.71       -0.40     13.62 o 
  10   3  11      156.12      125.23     21.58 o 
  11   3  11       23.96       28.09     15.80 o 
  12   3  11       42.97       38.00     16.99 o 
  13   3  11        9.06        5.02     22.41 o 
  14   3  11       33.19       18.53     16.93 o 
  15   3  11      112.57      114.34     27.20 o 
  16   3  11        0.60       -4.19     44.07 o 
  17   3  11        2.99       20.65     17.57 o 
  18   3  11       19.11       45.76     34.50 o 
 -17   4  11        4.54       19.80     17.91 o 
 -16   4  11       43.32       63.10     23.38 o 
 -15   4  11        8.86       20.92     18.64 o 
 -14   4  11      188.09      199.25     40.30 o 
 -13   4  11        4.84        3.53     19.64 o 
 -12   4  11        1.23       10.16     16.54 o 
 -11   4  11        0.35       -2.59     22.92 o 
 -10   4  11       42.56       36.50     27.20 o 
  -9   4  11      150.01      177.43     26.96 o 
  -8   4  11       43.20       12.73     14.54 o 
  -7   4  11       35.77       31.04     24.06 o 
  -6   4  11       18.84       25.01     13.92 o 
  -5   4  11       21.96       31.50     14.17 o 
  -4   4  11        4.55        5.30     11.22 o 
  -3   4  11       50.07       56.26     15.27 o 
  -2   4  11        8.84        3.49     10.60 o 
  -1   4  11       16.05        7.74     10.32 o 
   0   4  11        0.00       -0.28      9.51 o 
   1   4  11       37.68       44.75     13.29 o 
   2   4  11       39.31       44.14     15.84 o 
   3   4  11       64.71       75.80     16.18 o 
   4   4  11      123.18      106.23     18.02 o 
   5   4  11      538.66      501.28     50.08 o 
   6   4  11      334.66      314.63     60.35 o 
   7   4  11      931.14      905.87     40.84 o 
   8   4  11        6.84        0.88     14.56 o 
   9   4  11       13.93        8.44     14.58 o 
  10   4  11        8.51        9.06     15.07 o 
  11   4  11        4.29        5.21     15.86 o 
  12   4  11       17.21        0.88     15.68 o 
  13   4  11        0.02      -13.54     20.65 o 
  14   4  11        6.36       -0.26     16.58 o 
  15   4  11        1.66        3.26     32.24 o 
  16   4  11        0.95        3.64     34.25 o 
 -15   5  11       19.72       40.71     21.28 o 
 -14   5  11        4.51       16.75     19.19 o 
 -13   5  11        1.34       -5.54     15.84 o 
 -12   5  11       12.46       35.60     30.73 o 
 -11   5  11       12.25       21.77     17.61 o 
 -10   5  11       47.36       60.81     22.21 o 
  -9   5  11        2.18       22.23     16.92 o 
  -8   5  11        0.37        8.59     15.49 o 
  -7   5  11       23.91       15.56     16.02 o 
  -6   5  11       28.41       41.81     19.48 o 
  -5   5  11       17.65       26.55     17.18 o 
  -4   5  11       38.63       56.79     24.37 o 
  -3   5  11        7.90       22.52     14.81 o 
  -2   5  11        8.76       14.52     12.75 o 
  -1   5  11       13.90       24.16     14.29 o 
   0   5  11       11.76        8.43     12.43 o 
   1   5  11       74.82       83.57     20.96 o 
   2   5  11        0.76        5.24     12.41 o 
   3   5  11        7.57       -3.95     11.41 o 
   4   5  11      298.84      306.33     91.93 o 
   5   5  11        0.68       -4.75     12.95 o 
   6   5  11        1.90        0.06     14.56 o 
   7   5  11        7.18       11.35     15.92 o 
   8   5  11       80.12       87.67     22.23 o 
   9   5  11       31.66       21.14     18.69 o 
  10   5  11       65.10       65.58     20.38 o 
  11   5  11        5.71        8.88     17.37 o 
  12   5  11       23.73       17.29     18.11 o 
  13   5  11       29.65       13.37     19.87 o 
  14   5  11        3.44        1.55     17.70 o 
  15   5  11        2.56       12.06     19.63 o 
 -13   6  11        0.46       -7.32     18.64 o 
 -12   6  11       19.50       36.96     23.95 o 
 -11   6  11       20.92       46.49     22.23 o 
 -10   6  11        0.40       29.11     20.59 o 
  -9   6  11       66.78       68.05     24.35 o 
  -8   6  11       13.80       18.87     19.14 o 
  -7   6  11      129.99       81.34     24.96 o 
  -6   6  11        1.78       -2.39     17.05 o 
  -5   6  11       69.25       74.24     23.85 o 
  -4   6  11       27.17       15.34     17.67 o 
  -3   6  11       17.01       11.29     17.06 o 
  -2   6  11        1.50       19.91     17.75 o 
  -1   6  11       45.54       75.80     19.42 o 
   0   6  11        9.97       24.10     17.55 o 
   1   6  11        3.43       27.82     21.91 o 
   2   6  11        1.06        7.30     14.86 o 
   3   6  11       29.67       53.53     20.92 o 
   4   6  11        0.65       -8.06     24.68 o 
   5   6  11       41.49       43.63     23.67 o 
   6   6  11       50.38       47.77     20.28 o 
   7   6  11       15.95       24.30     19.18 o 
   8   6  11       65.41       66.18     22.27 o 
   9   6  11        0.37      -11.42     27.96 o 
  10   6  11       16.53        1.17     21.16 o 
  11   6  11       32.66       36.21     22.04 o 
  12   6  11       11.80      -18.17     16.77 o 
  13   6  11        2.28       11.94     19.64 o 
 -11   7  11        6.84        0.45     18.88 o 
 -10   7  11        3.40        7.80     18.15 o 
  -9   7  11        0.97       35.29     21.87 o 
  -8   7  11        0.01        0.17     18.26 o 
  -7   7  11       73.97       72.92     25.33 o 
  -6   7  11        2.02       15.35     25.44 o 
  -5   7  11       14.75       -0.13     17.54 o 
  -4   7  11       12.13       31.01     20.18 o 
  -3   7  11        0.30        5.80     17.98 o 
  -2   7  11        5.89        6.55     18.13 o 
  -1   7  11        2.20       -2.89     18.71 o 
   0   7  11       24.76        0.50     22.67 o 
   1   7  11       12.11       77.66     54.65 o 
   2   7  11        3.99       39.44     29.72 o 
   3   7  11       25.79       62.03     21.49 o 
   4   7  11        8.79       27.20     29.21 o 
   5   7  11       45.76       37.98     20.96 o 
   6   7  11        4.90       10.69     18.38 o 
   7   7  11        5.38      -11.23     27.70 o 
   8   7  11        5.18       -8.24     17.61 o 
   9   7  11       25.43       27.82     21.23 o 
  10   7  11        0.03       21.07     22.08 o 
  -6   8  11       50.95       61.80     27.25 o 
  -5   8  11        5.93       12.62     21.41 o 
  -4   8  11        0.37        7.70     19.65 o 
  -3   8  11        7.54       18.13     21.54 o 
  -2   8  11        8.42        3.10     19.91 o 
  -1   8  11       16.47        4.03     25.69 o 
   0   8  11        6.49       71.74     59.18 o 
   1   8  11        9.52       85.11     59.94 o 
   2   8  11        4.95       57.67     27.45 o 
   3   8  11       31.27       86.64     35.76 o 
   4   8  11        0.08       17.14     30.22 o 
   5   8  11        0.87       18.23     18.82 o 
   6   8  11        0.10       -3.40     20.06 o 
 -18   0  12       25.78       88.15     34.25 o 
 -16   0  12       11.49       22.16     21.66 o 
 -14   0  12        0.07       -6.34     17.75 o 
 -12   0  12        9.09      -16.68     14.17 o 
 -10   0  12      494.87      510.82     62.21 o 
  -8   0  12     1950.28     1889.96     63.81 o 
  -6   0  12     1704.26     1550.92     56.09 o 
  -4   0  12      806.70      761.43     39.59 o 
  -2   0  12        1.40       13.37     13.55 o 
   0   0  12      245.86      261.19     31.98 o 
   2   0  12      122.33      161.62     34.50 o 
   4   0  12      504.24      581.01     21.56 o 
   6   0  12       28.04       38.77     10.43 o 
   8   0  12      116.76      123.78     15.38 o 
  10   0  12      270.29      291.68     47.60 o 
  12   0  12       63.15       87.83     40.17 o 
  14   0  12      545.34      551.28     34.25 o 
  16   0  12       15.59       15.75     29.47 o 
  18   0  12        1.97      -27.20     18.13 o 
 -18   1  12        5.41       39.46     21.41 o 
 -17   1  12        1.87       37.49     15.57 o 
 -16   1  12        6.43       10.56     14.13 o 
 -15   1  12        0.00       15.17     11.83 o 
 -14   1  12        0.36        5.05     10.70 o 
 -13   1  12        0.00       -4.23      8.65 o 
 -12   1  12        0.44       12.19     11.24 o 
 -11   1  12        3.65       11.93      9.41 o 
 -10   1  12      108.24       88.06     13.90 o 
  -9   1  12       20.31       16.72      9.52 o 
  -8   1  12       18.71       12.48      8.81 o 
  -7   1  12       11.09       10.21      8.09 o 
  -6   1  12      457.17      414.05     18.78 o 
  -5   1  12        0.13       -0.81      6.32 o 
  -4   1  12      110.64      121.88     12.09 o 
  -3   1  12       17.80       24.28      8.12 o 
  -2   1  12      152.61      156.71     12.73 o 
  -1   1  12      548.82      520.50     18.26 o 
   0   1  12      314.42      280.28     17.69 o 
   1   1  12       48.23       34.66     16.33 o 
   2   1  12      122.08      130.01     14.34 o 
   3   1  12      132.96      170.05     30.97 o 
   4   1  12      173.37      203.63     16.73 o 
   5   1  12      441.20      400.25     20.54 o 
   6   1  12       11.12        8.78     11.92 o 
   7   1  12       10.16        9.86      9.08 o 
   8   1  12       84.02      123.28     15.76 o 
   9   1  12      659.08      590.39     36.04 o 
  10   1  12      274.65      321.61     22.32 o 
  11   1  12      120.73      140.49     18.78 o 
  12   1  12        2.14       13.96     19.32 o 
  13   1  12       61.29       52.47     13.71 o 
  14   1  12        5.76      -14.67     14.45 o 
  15   1  12       15.31       13.78     13.14 o 
  16   1  12       18.14       16.56     16.84 o 
  17   1  12        4.19        0.59     40.80 o 
  18   1  12       57.79       78.99     37.78 o 
 -18   2  12       21.06       23.96     30.22 o 
 -17   2  12        8.82       11.78     17.05 o 
 -16   2  12        1.34       12.30     16.29 o 
 -15   2  12        3.73       24.67     16.21 o 
 -14   2  12       13.47       44.90     18.15 o 
 -13   2  12       12.40       12.31     15.11 o 
 -12   2  12        0.10        5.15     13.68 o 
 -11   2  12       32.59       21.14     14.33 o 
 -10   2  12        0.01        9.43     11.93 o 
  -9   2  12     1094.51     1001.38     39.30 o 
  -8   2  12      480.75      436.83     25.02 o 
  -7   2  12      423.40      422.96     24.27 o 
  -6   2  12        0.00        1.29      9.53 o 
  -5   2  12        2.49       -0.49      8.26 o 
  -4   2  12      394.39      364.01     22.06 o 
  -3   2  12      260.81      266.50     20.42 o 
  -2   2  12      209.25      184.45     17.79 o 
  -1   2  12      109.62      140.27     16.32 o 
   0   2  12      152.56      189.61     18.15 o 
   1   2  12      341.82      371.21     21.52 o 
   2   2  12       44.60       38.67     27.75 o 
   3   2  12        8.46        5.40      9.46 o 
   4   2  12       87.04       85.10     14.23 o 
   5   2  12      359.38      359.50     22.21 o 
   6   2  12      131.13      144.09     22.17 o 
   7   2  12      727.72      682.44     28.57 o 
   8   2  12      154.86      191.32     19.79 o 
   9   2  12      441.09      440.46     26.63 o 
  10   2  12       15.45       13.64     13.03 o 
  11   2  12       70.16      100.95     20.73 o 
  12   2  12      158.19      170.43     24.22 o 
  13   2  12       53.12       57.30     19.76 o 
  14   2  12        7.53        3.98     17.88 o 
  15   2  12      106.45       83.52     22.92 o 
  16   2  12        0.37        8.22     16.71 o 
  17   2  12        1.98       -0.51     17.42 o 
  18   2  12        0.06       17.63     20.39 o 
 -17   3  12        3.78       27.99     17.96 o 
 -16   3  12       77.76       75.20     23.57 o 
 -15   3  12       50.36       63.77     21.80 o 
 -14   3  12        4.23       18.37     17.63 o 
 -13   3  12       93.41       98.15     23.84 o 
 -12   3  12       61.76       61.41     26.44 o 
 -11   3  12       28.30       31.05     16.69 o 
 -10   3  12        1.33       -7.88     11.35 o 
  -9   3  12       30.62       34.19     15.25 o 
  -8   3  12      141.90      161.18     21.70 o 
  -7   3  12       39.93       38.88     15.52 o 
  -6   3  12       15.49       22.73     12.62 o 
  -5   3  12        6.66        0.27      9.89 o 
  -4   3  12        0.07       -8.01     10.05 o 
  -3   3  12       15.17       17.71     11.81 o 
  -2   3  12       19.53       10.88     11.40 o 
  -1   3  12        1.57       -7.54      9.17 o 
   0   3  12       27.39       11.65     11.21 o 
   1   3  12       37.54       45.13     13.11 o 
   2   3  12      102.48       85.98     18.09 o 
   3   3  12        2.03       -5.73     14.21 o 
   4   3  12      206.56      228.85     21.71 o 
   5   3  12      338.11      338.38     24.38 o 
   6   3  12       39.62       38.30     14.32 o 
   7   3  12      182.71      179.78     22.69 o 
   8   3  12       23.85       12.87     15.86 o 
   9   3  12       14.60       13.28     14.40 o 
  10   3  12       21.92       39.44     20.81 o 
  11   3  12        3.21       -0.50     13.89 o 
  12   3  12        7.17       -6.88     21.66 o 
  13   3  12       21.72        0.88     15.36 o 
  14   3  12        8.00       -9.08     14.10 o 
  15   3  12        5.69       -5.93     16.93 o 
  16   3  12       11.18       22.89     20.06 o 
  17   3  12        7.07       -2.57     18.28 o 
 -16   4  12        7.68       29.31     19.12 o 
 -15   4  12       67.91       64.83     24.18 o 
 -14   4  12       98.18       87.44     35.01 o 
 -13   4  12       59.89       52.75     20.94 o 
 -12   4  12        0.21        8.78     23.42 o 
 -11   4  12       10.35       15.49     17.67 o 
 -10   4  12        0.94       -3.63     14.55 o 
  -9   4  12       25.38       20.66     16.22 o 
  -8   4  12        0.32        5.50     15.37 o 
  -7   4  12       48.85       65.77     25.36 o 
  -6   4  12       13.11       14.35     12.68 o 
  -5   4  12      160.80      170.97     22.98 o 
  -4   4  12      129.18      132.51     20.27 o 
  -3   4  12       90.17       85.89     16.71 o 
  -2   4  12        8.03        5.84     10.60 o 
  -1   4  12       67.22       58.78     14.59 o 
   0   4  12       18.77       17.61     12.64 o 
   1   4  12      410.54      443.02     27.44 o 
   2   4  12       85.90       94.92     17.56 o 
   3   4  12      337.76      359.05     59.10 o 
   4   4  12      242.95      210.31     22.82 o 
   5   4  12      946.48      906.07     39.90 o 
   6   4  12      129.65      153.68     29.43 o 
   7   4  12      146.15      151.96     23.09 o 
   8   4  12        4.58        1.55     19.46 o 
   9   4  12       35.72       57.36     20.97 o 
  10   4  12        1.70      -19.11     13.72 o 
  11   4  12        0.90       12.35     16.01 o 
  12   4  12        3.69        0.88     26.19 o 
  13   4  12       30.94       13.87     17.18 o 
  14   4  12        0.25      -10.83     23.17 o 
  15   4  12        2.32       -0.77     15.73 o 
  16   4  12        4.76       11.42     19.37 o 
 -15   5  12        4.65       38.85     20.92 o 
 -14   5  12        0.15        1.89     17.50 o 
 -13   5  12       36.54       21.06     18.99 o 
 -12   5  12       23.99        9.46     17.25 o 
 -11   5  12       42.15       37.47     20.07 o 
 -10   5  12       83.15       94.81     25.06 o 
  -9   5  12        0.17       -5.40     14.51 o 
  -8   5  12        0.36       -2.19     15.42 o 
  -7   5  12        1.81      -12.63     12.46 o 
  -6   5  12        4.04        7.10     15.49 o 
  -5   5  12      207.44      214.25     29.89 o 
  -4   5  12       54.06       70.87     27.15 o 
  -3   5  12        0.11       12.78     19.51 o 
  -2   5  12        3.70        5.33     15.13 o 
  -1   5  12      109.59      117.31     18.88 o 
   0   5  12        5.34        9.43     12.46 o 
   1   5  12       22.02       19.72     15.14 o 
   2   5  12        7.47        0.22     17.81 o 
   3   5  12       34.45       32.37     17.37 o 
   4   5  12       33.59       13.04     23.17 o 
   5   5  12        1.73        0.01     13.89 o 
   6   5  12       40.80       34.90     16.87 o 
   7   5  12        3.53       -4.68     14.96 o 
   8   5  12       78.98       67.78     23.28 o 
   9   5  12       24.74       19.12     18.07 o 
  10   5  12       24.35       -4.32     17.63 o 
  11   5  12       20.14        9.05     18.43 o 
  12   5  12        6.65       -4.29     16.21 o 
  13   5  12        1.04        4.09     17.78 o 
  14   5  12        0.10      -10.97     17.70 o 
 -13   6  12       10.15       27.55     23.22 o 
 -12   6  12       49.66       34.87     22.50 o 
 -11   6  12       23.77       39.31     23.44 o 
 -10   6  12        9.06       15.25     19.22 o 
  -9   6  12        0.07        6.55     17.10 o 
  -8   6  12       19.99       18.23     19.12 o 
  -7   6  12       25.73       52.12     29.21 o 
  -6   6  12       46.77       61.69     23.70 o 
  -5   6  12       38.98       66.02     24.07 o 
  -4   6  12       40.29       48.92     22.21 o 
  -3   6  12       66.89       69.46     24.20 o 
  -2   6  12       13.99       38.28     22.56 o 
  -1   6  12       51.00       81.49     17.96 o 
   0   6  12       14.28       23.74     17.18 o 
   1   6  12       35.45       59.94     38.28 o 
   2   6  12        5.71       45.51     29.72 o 
   3   6  12       15.28       65.71     29.21 o 
   4   6  12        0.06       25.69     28.21 o 
   5   6  12        1.43       -0.69     24.68 o 
   6   6  12       21.97       16.77     18.15 o 
   7   6  12        0.18       13.37     18.07 o 
   8   6  12       55.68       55.47     22.50 o 
   9   6  12        4.02       15.87     18.97 o 
  10   6  12        3.95        6.79     18.78 o 
  11   6  12        2.57        1.18     18.27 o 
  12   6  12        0.20       12.33     19.18 o 
 -10   7  12        2.16       19.81     21.78 o 
  -9   7  12        8.10       30.10     21.16 o 
  -8   7  12       30.98       60.00     24.79 o 
  -7   7  12       27.60       20.38     24.43 o 
  -6   7  12       11.32       19.53     20.44 o 
  -5   7  12        0.64       25.79     21.66 o 
  -4   7  12        1.78       15.16     19.71 o 
  -3   7  12        9.79        4.28     18.39 o 
  -2   7  12        3.10       13.91     19.05 o 
  -1   7  12        0.27        2.05     19.39 o 
   0   7  12        0.24       11.59     24.68 o 
   1   7  12       37.79       47.73     39.04 o 
   2   7  12        2.49       31.38     30.98 o 
   3   7  12        9.69       18.26     36.52 o 
   4   7  12       11.67       23.67     31.73 o 
   5   7  12        1.33       15.89     18.64 o 
   6   7  12       13.38       15.42     19.22 o 
   7   7  12        8.77        6.60     19.18 o 
   8   7  12        3.41      -25.63     17.09 o 
   9   7  12       12.51       18.88     20.72 o 
  -4   8  12        1.37      -14.21     19.45 o 
  -3   8  12       13.11       48.08     23.11 o 
  -2   8  12        0.04        7.05     25.19 o 
  -1   8  12        7.11      -15.11     22.16 o 
   0   8  12        1.92       89.94     61.20 o 
   1   8  12        2.49       60.03     57.67 o 
   2   8  12       10.95       55.27     62.46 o 
   3   8  12        4.44      105.27     37.78 o 
   4   8  12        1.06       29.00     28.46 o 
 -17   0  13       39.86       82.61     34.76 o 
 -15   0  13       55.07       81.10     25.92 o 
 -13   0  13      115.86      188.54     35.76 o 
 -11   0  13        0.51       12.88     19.12 o 
  -9   0  13     3206.85     2761.24     80.92 o 
  -7   0  13     5148.47     4595.45    182.59 o 
  -5   0  13       41.80       54.49     20.81 o 
  -3   0  13       49.65       28.18     16.10 o 
  -1   0  13        3.89       11.56     14.73 o 
   1   0  13     3807.62     3395.45    145.07 o 
   3   0  13       52.17       56.01     27.45 o 
   5   0  13       40.25       52.08     22.73 o 
   7   0  13     2035.74     2015.46     66.30 o 
   9   0  13      446.73      448.28     36.53 o 
  11   0  13      323.43      319.49     39.69 o 
  13   0  13        0.23        6.54     13.72 o 
  15   0  13       22.70       11.59     20.15 o 
  17   0  13        4.12      -20.15     22.16 o 
 -18   1  13        2.26       47.81     19.50 o 
 -17   1  13       63.01       87.16     20.83 o 
 -16   1  13        7.62       31.77     16.93 o 
 -15   1  13       33.45       43.98     18.00 o 
 -14   1  13        0.38       23.08     15.41 o 
 -13   1  13        4.21        7.17     13.39 o 
 -12   1  13      271.79      303.65     26.62 o 
 -11   1  13       13.94        0.83     11.91 o 
 -10   1  13      203.86      206.38     22.41 o 
  -9   1  13       72.10       55.15     15.45 o 
  -8   1  13      302.12      276.17     23.40 o 
  -7   1  13      283.73      260.64     22.54 o 
  -6   1  13        9.95        9.66     11.81 o 
  -5   1  13       23.01       18.80      8.81 o 
  -4   1  13      105.91       78.30     13.80 o 
  -3   1  13        0.12        3.56      8.84 o 
  -2   1  13        2.28       -1.09      7.98 o 
  -1   1  13        6.80        9.95      8.63 o 
   0   1  13       26.78       29.44     10.32 o 
   1   1  13       37.13       44.02     12.75 o 
   2   1  13      110.21      132.67     14.69 o 
   3   1  13      101.97       83.20     13.30 o 
   4   1  13       66.93       81.23     13.05 o 
   5   1  13       46.35       42.67     11.59 o 
   6   1  13       25.27       17.24     10.84 o 
   7   1  13       87.46       78.13     13.96 o 
   8   1  13      313.88      297.86     30.61 o 
   9   1  13      387.15      336.12     26.10 o 
  10   1  13       47.91       63.99     21.88 o 
  11   1  13       12.18       13.27     15.95 o 
  12   1  13       75.20       97.37     39.57 o 
  13   1  13        8.91      -27.20     28.71 o 
  14   1  13       13.70       13.36     16.39 o 
  15   1  13        0.13      -17.04     14.22 o 
  16   1  13        0.01       -3.18     15.68 o 
  17   1  13       14.70       44.41     19.55 o 
 -17   2  13        6.84       34.76     29.72 o 
 -16   2  13       43.42       57.17     21.65 o 
 -15   2  13       56.63       80.39     22.72 o 
 -14   2  13      106.94       82.58     21.78 o 
 -13   2  13       41.31       39.11     17.67 o 
 -12   2  13       13.80       30.49     15.08 o 
 -11   2  13       36.96       45.33     15.16 o 
 -10   2  13        8.04       10.53     11.95 o 
  -9   2  13       13.11       19.20     13.33 o 
  -8   2  13       60.34       49.72     14.27 o 
  -7   2  13       20.25       29.50     13.09 o 
  -6   2  13        0.00       -2.24     10.16 o 
  -5   2  13       90.36       77.87     15.51 o 
  -4   2  13        0.08       -6.16      9.48 o 
  -3   2  13      676.87      628.45     27.65 o 
  -2   2  13      490.42      483.43     24.97 o 
  -1   2  13      923.74      868.47     31.58 o 
   0   2  13      385.29      370.14     29.74 o 
   1   2  13       35.04       24.92     12.36 o 
   2   2  13      224.12      285.25     31.09 o 
   3   2  13        8.51        8.96     10.81 o 
   4   2  13       17.96       11.25     10.83 o 
   5   2  13     1210.27     1148.05     36.00 o 
   6   2  13     1064.81      985.13     40.09 o 
   7   2  13      634.70      616.31     28.46 o 
   8   2  13       96.55      110.12     17.88 o 
   9   2  13       88.41       80.98     22.77 o 
  10   2  13        0.63       -1.47     10.98 o 
  11   2  13        5.59       13.90     14.91 o 
  12   2  13        7.03       16.75     34.22 o 
  13   2  13      230.07      232.50     28.51 o 
  14   2  13        8.47        8.18     16.98 o 
  15   2  13       71.10       30.05     25.19 o 
  16   2  13       28.71       27.95     18.98 o 
  17   2  13        2.48       -3.24     19.30 o 
 -17   3  13       10.02       50.35     22.38 o 
 -16   3  13        1.65       17.98     17.98 o 
 -15   3  13        2.65       14.36     16.86 o 
 -14   3  13       12.10       14.57     17.21 o 
 -13   3  13       13.12       33.64     18.06 o 
 -12   3  13        0.00        9.13     16.59 o 
 -11   3  13       39.16       86.42     22.02 o 
 -10   3  13        1.58       -6.73     12.20 o 
  -9   3  13       21.44       22.23     14.86 o 
  -8   3  13        7.67       16.73     13.45 o 
  -7   3  13       34.18       27.27     12.95 o 
  -6   3  13       12.29       -2.58     11.43 o 
  -5   3  13       58.32       59.06     15.69 o 
  -4   3  13      433.60      399.76     25.09 o 
  -3   3  13      262.92      238.81     30.33 o 
  -2   3  13      434.13      400.58     25.00 o 
  -1   3  13      133.74      138.96     18.63 o 
   0   3  13       20.97       27.41     12.45 o 
   1   3  13       55.35       61.91     14.65 o 
   2   3  13        4.82        7.54     11.15 o 
   3   3  13       59.61       42.93     15.16 o 
   4   3  13        2.30       -8.15     11.03 o 
   5   3  13       37.19       25.66     13.79 o 
   6   3  13      148.76      127.78     20.14 o 
   7   3  13       46.74       37.95     15.39 o 
   8   3  13        2.24        3.78     13.22 o 
   9   3  13        0.03        9.61     12.79 o 
  10   3  13        5.01       14.59     20.54 o 
  11   3  13        1.87       11.79     16.31 o 
  12   3  13      103.68       79.34     22.94 o 
  13   3  13      118.14       91.84     23.19 o 
  14   3  13        3.01        4.82     16.80 o 
  15   3  13       13.55       11.79     39.79 o 
  16   3  13        8.20        7.38     20.41 o 
 -15   4  13       23.70       30.31     19.19 o 
 -14   4  13        0.94       17.88     17.77 o 
 -13   4  13       93.59       70.19     24.30 o 
 -12   4  13       31.66       25.46     19.48 o 
 -11   4  13        2.69       10.07     16.85 o 
 -10   4  13        2.08        2.17     14.78 o 
  -9   4  13       16.40        3.93     15.92 o 
  -8   4  13       53.37       68.90     27.45 o 
  -7   4  13       28.93       44.42     16.64 o 
  -6   4  13       75.18      115.50     26.39 o 
  -5   4  13      213.48      236.02     27.83 o 
  -4   4  13      163.59      199.12     21.98 o 
  -3   4  13      108.33      112.37     18.10 o 
  -2   4  13      545.07      506.26     28.48 o 
  -1   4  13       93.35       84.53     16.92 o 
   0   4  13       11.66        3.19     11.30 o 
   1   4  13       28.51       32.75     16.51 o 
   2   4  13       40.43       53.55     15.06 o 
   3   4  13       23.50       39.02     21.94 o 
   4   4  13       88.60      100.23     18.47 o 
   5   4  13        0.39       -1.47     12.61 o 
   6   4  13       47.97       44.67     16.98 o 
   7   4  13       28.64       67.04     32.99 o 
   8   4  13        2.47       -2.63     24.19 o 
   9   4  13        1.01       15.77     14.00 o 
  10   4  13       10.67       12.90     27.96 o 
  11   4  13        1.17       11.77     17.43 o 
  12   4  13        5.14       -0.13     16.08 o 
  13   4  13       25.42       25.41     19.87 o 
  14   4  13        5.17       12.54     20.65 o 
  15   4  13        6.86      -14.51     25.44 o 
 -14   5  13       11.81       22.31     20.07 o 
 -13   5  13       11.60       12.41     18.39 o 
 -12   5  13        1.33        0.05     17.54 o 
 -11   5  13       22.84       24.22     19.14 o 
 -10   5  13        2.74        0.73     16.54 o 
  -9   5  13       90.02      108.29     25.88 o 
  -8   5  13       46.89       17.57     18.43 o 
  -7   5  13        8.09       20.37     17.80 o 
  -6   5  13      102.26      104.47     24.92 o 
  -5   5  13      127.83      174.84     29.29 o 
  -4   5  13       88.01       51.68     20.81 o 
  -3   5  13        1.03       24.15     12.46 o 
  -2   5  13       28.98       29.90     14.13 o 
  -1   5  13        1.31       12.22     16.87 o 
   0   5  13       95.26       88.79     18.93 o 
   1   5  13        4.40       12.15     30.53 o 
   2   5  13       69.29       71.28     24.36 o 
   3   5  13       16.50       61.79     25.27 o 
   4   5  13        6.10       40.53     16.58 o 
   5   5  13      142.96      159.63     38.69 o 
   6   5  13        7.82       26.25     20.91 o 
   7   5  13       25.36       -4.46     15.22 o 
   8   5  13       43.82       49.45     20.43 o 
   9   5  13       10.01        8.38     18.52 o 
  10   5  13       21.33       11.21     18.19 o 
  11   5  13        0.46        3.86     17.57 o 
  12   5  13        3.56      -13.12     15.90 o 
  13   5  13        0.01       15.61     18.65 o 
 -12   6  13       30.58       51.67     23.94 o 
 -11   6  13        2.50        3.21     18.79 o 
 -10   6  13        0.07       39.38     22.24 o 
  -9   6  13        1.95       26.02     20.01 o 
  -8   6  13        5.88       14.36     18.52 o 
  -7   6  13       34.27       23.73     20.93 o 
  -6   6  13       33.38       13.09     18.12 o 
  -5   6  13        0.83      -13.94     15.13 o 
  -4   6  13        6.44        3.31     16.96 o 
  -3   6  13       51.44       60.44     38.28 o 
  -2   6  13       10.60       34.84     17.84 o 
  -1   6  13       47.61       79.48     25.01 o 
   0   6  13       22.01       55.91     67.50 o 
   1   6  13        0.18       25.11     15.42 o 
   2   6  13        5.94       56.99     30.50 o 
   3   6  13        4.51       96.47     59.69 o 
   4   6  13       35.10       42.09     37.78 o 
   5   6  13        0.16       -9.20     20.40 o 
   6   6  13       47.46       54.84     22.91 o 
   7   6  13        5.64       17.42     18.91 o 
   8   6  13       10.86       10.33     17.37 o 
   9   6  13        0.13       -6.47     16.76 o 
  10   6  13        5.99      -21.69     14.46 o 
  11   6  13        2.05       -3.04     18.33 o 
  -8   7  13       67.13       51.94     24.57 o 
  -7   7  13       55.58       65.01     27.30 o 
  -6   7  13       10.88        2.31     21.23 o 
  -5   7  13        6.37       16.43     22.38 o 
  -4   7  13        4.15        5.34     19.60 o 
  -3   7  13       26.51       21.68     21.87 o 
  -2   7  13        0.14       10.60     20.01 o 
  -1   7  13        1.78       10.07     24.68 o 
   0   7  13       10.47       44.83     30.73 o 
   1   7  13        0.29       30.77     50.12 o 
   2   7  13       21.95       57.66     34.50 o 
   3   7  13       50.43       70.01     32.74 o 
   4   7  13        1.25       24.70     20.90 o 
   5   7  13        8.07       -0.12     17.90 o 
   6   7  13        1.11       -3.73     18.13 o 
   7   7  13        0.33       -0.60     18.40 o 
   8   7  13        9.17       -2.68     18.90 o 
 -16   0  14       13.26       24.18     25.19 o 
 -14   0  14      130.29      169.74     33.82 o 
 -12   0  14       21.54        1.23     20.38 o 
 -10   0  14       25.54       38.66     21.90 o 
  -8   0  14      746.05      733.35     45.47 o 
  -6   0  14      848.60      732.39     43.86 o 
  -4   0  14      412.47      382.41     33.74 o 
  -2   0  14       95.70       90.61     22.55 o 
   0   0  14     2789.26     2601.33     72.37 o 
   2   0  14      284.78      308.91     30.33 o 
   4   0  14       41.05       20.46     20.81 o 
   6   0  14      941.87      917.74     88.15 o 
   8   0  14      837.40      840.17     83.11 o 
  10   0  14      243.84      284.59     58.43 o 
 -17   1  14       38.97       80.43     29.06 o 
 -16   1  14       14.50       30.14     23.93 o 
 -15   1  14       29.28       49.56     25.80 o 
 -14   1  14       34.93       55.69     26.34 o 
 -13   1  14       38.07       34.07     22.52 o 
 -12   1  14      105.53       90.62     25.52 o 
 -11   1  14        0.81        8.35     18.67 o 
 -10   1  14      224.42      160.57     27.28 o 
  -9   1  14        0.41        1.94     18.08 o 
  -8   1  14       65.11       76.14     22.52 o 
  -7   1  14      125.33      123.65     24.38 o 
  -6   1  14       33.91       50.93     20.77 o 
  -5   1  14       36.54       39.17     20.44 o 
  -4   1  14       17.34        1.68     16.94 o 
  -3   1  14        3.26      -10.90     16.58 o 
  -2   1  14      409.39      398.43     31.84 o 
  -1   1  14      787.06      734.72     39.30 o 
   0   1  14      770.04      719.41     38.67 o 
   1   1  14        7.59        5.96     30.74 o 
   2   1  14      199.10      217.36     28.61 o 
   3   1  14      287.04      325.77     33.28 o 
   4   1  14       10.54      -12.01     18.11 o 
   5   1  14      175.05      214.07     30.18 o 
   6   1  14       24.17       36.64     21.99 o 
   7   1  14       12.25        5.30     10.41 o 
   8   1  14       51.70       79.67     14.37 o 
   9   1  14       61.99       50.10     13.40 o 
  10   1  14        5.84       26.00     31.63 o 
  11   1  14       86.04      111.24     34.06 o 
  12   1  14       33.88       54.82     32.75 o 
  14   1  14       42.90       26.39     31.23 o 
  15   1  14        6.03      -25.31     16.87 o 
  16   1  14        2.37      -15.00     15.62 o 
  17   1  14       17.37       23.74     40.04 o 
 -17   2  14        6.14       68.93     26.07 o 
 -16   2  14       14.14       30.98     23.09 o 
 -15   2  14       19.24       65.59     26.98 o 
 -14   2  14        7.43       10.40     21.58 o 
 -13   2  14       97.43      167.95     34.14 o 
 -12   2  14       17.76       24.11     21.05 o 
 -11   2  14      157.27      168.42     29.59 o 
 -10   2  14       72.76       83.79     24.77 o 
  -9   2  14      352.55      356.30     27.26 o 
  -8   2  14      142.90      210.68     22.31 o 
  -7   2  14     1131.36      993.35     36.57 o 
  -6   2  14      433.34      424.47     25.41 o 
  -5   2  14       82.58       83.24     16.67 o 
  -4   2  14        8.24        0.19     10.46 o 
  -3   2  14      628.19      576.95     27.72 o 
  -2   2  14      164.49      168.69     18.77 o 
  -1   2  14      116.94      122.13     17.31 o 
   0   2  14      139.95      146.83     17.98 o 
   1   2  14       17.73       24.36     33.19 o 
   2   2  14      238.89      231.23     20.84 o 
   3   2  14     1667.19     1538.43     41.58 o 
   4   2  14      498.76      481.81     25.92 o 
   5   2  14      567.94      613.12     28.28 o 
   6   2  14       32.24       27.06     13.62 o 
   7   2  14      415.54      385.54     25.38 o 
   8   2  14       48.69       62.50     14.45 o 
   9   2  14      102.16      133.47     25.17 o 
  10   2  14        1.84       16.83     27.59 o 
  11   2  14       23.40       47.64     42.93 o 
  12   2  14        4.40       27.41     77.10 o 
  13   2  14      134.06      105.11     23.29 o 
  14   2  14       25.42        7.20     17.61 o 
  15   2  14        0.96      -13.11     14.88 o 
  16   2  14       49.55       32.59     20.83 o 
 -16   3  14        0.15       25.55     18.57 o 
 -15   3  14       57.82      107.24     26.02 o 
 -14   3  14        1.55       28.38     18.07 o 
 -13   3  14       18.79       28.31     19.24 o 
 -12   3  14      146.00      162.33     27.89 o 
 -11   3  14       95.87      105.88     24.43 o 
 -10   3  14       36.65       39.14     17.37 o 
  -9   3  14       25.45       33.69     14.64 o 
  -8   3  14       17.87       11.54     13.64 o 
  -7   3  14       18.01       19.71     13.02 o 
  -6   3  14      283.03      270.87     29.59 o 
  -5   3  14      338.04      304.02     25.42 o 
  -4   3  14      493.91      500.88     31.03 o 
  -3   3  14      237.65      183.11     20.86 o 
  -2   3  14       49.58       42.69     14.88 o 
  -1   3  14        0.58        0.36     11.54 o 
   0   3  14        1.61        5.41     11.69 o 
   1   3  14       41.77       52.85     17.22 o 
   2   3  14       30.06       27.95     19.63 o 
   3   3  14      264.67      242.44     23.08 o 
   4   3  14      103.39      119.38     18.67 o 
   5   3  14        0.57       20.04     14.10 o 
   6   3  14       19.59       25.40     12.90 o 
   7   3  14       30.41       22.19     15.13 o 
   8   3  14      219.54      315.98     59.69 o 
   9   3  14       13.72       23.80     15.28 o 
  10   3  14        0.05        7.16     24.72 o 
  11   3  14        1.47       63.11     75.66 o 
  12   3  14        2.21      -15.46     13.83 o 
  13   3  14       31.40       36.24     19.54 o 
  14   3  14       19.58       24.16     26.70 o 
  15   3  14        0.04      -14.67     17.38 o 
 -15   4  14       30.84       41.99     22.51 o 
 -14   4  14       12.65       35.46     30.47 o 
 -13   4  14       14.66       -4.63     18.13 o 
 -12   4  14        8.42       26.40     19.55 o 
 -11   4  14        5.83       -2.73     15.75 o 
 -10   4  14        9.84       31.45     18.53 o 
  -9   4  14        5.48        6.34     15.12 o 
  -8   4  14        5.76      -14.89     14.49 o 
  -7   4  14       86.92      111.07     18.69 o 
  -6   4  14        6.16       18.41     13.47 o 
  -5   4  14        2.78        2.14     11.58 o 
  -4   4  14       70.79       87.67     17.94 o 
  -3   4  14       56.79       41.37     14.88 o 
  -2   4  14       28.97       34.00     14.50 o 
  -1   4  14      463.50      403.65     28.19 o 
   0   4  14       19.45       34.69     20.70 o 
   1   4  14       78.55       59.08     19.50 o 
   2   4  14        4.82       25.01     22.47 o 
   3   4  14       10.40       30.47     21.09 o 
   4   4  14       11.98       34.39     21.23 o 
   5   4  14      285.10      283.83     40.42 o 
   6   4  14        0.02       -3.51     16.74 o 
   7   4  14       68.08       65.01     27.91 o 
   8   4  14        2.73        6.32     39.84 o 
   9   4  14       21.04       21.75     45.02 o 
  10   4  14        0.43      -13.81     15.07 o 
  11   4  14        8.72       -6.24     15.90 o 
  12   4  14        2.89       -7.59     19.90 o 
  13   4  14       26.95       11.67     18.43 o 
  14   4  14       12.08       30.29     21.68 o 
 -13   5  14       17.86       48.60     22.71 o 
 -12   5  14        0.44        8.07     18.32 o 
 -11   5  14       26.07       61.09     25.16 o 
 -10   5  14       15.19       39.62     21.17 o 
  -9   5  14       34.55       55.07     22.87 o 
  -8   5  14       10.26       14.18     18.72 o 
  -7   5  14       42.65       47.28     22.26 o 
  -6   5  14       72.05       86.40     24.20 o 
  -5   5  14      217.32      225.38     28.72 o 
  -4   5  14       19.83       30.75     16.86 o 
  -3   5  14       11.47       55.22     21.54 o 
  -2   5  14       30.45       63.32     18.57 o 
  -1   5  14        0.20       -4.27     18.47 o 
   0   5  14        7.32        9.59     17.89 o 
   1   5  14        7.03       15.36     22.85 o 
   2   5  14        4.60       12.84     36.28 o 
   3   5  14       78.12      161.17     61.96 o 
   4   5  14        4.36       47.00     27.39 o 
   5   5  14        0.05       17.59     31.33 o 
   6   5  14       38.20       62.35     36.95 o 
   7   5  14       50.11      103.93     55.01 o 
   8   5  14        9.45       -9.07     18.13 o 
   9   5  14        0.71      -10.04     15.97 o 
  10   5  14       10.76       -1.24     17.85 o 
  11   5  14        2.26        1.10     17.60 o 
  12   5  14        3.41       -7.72     25.94 o 
  13   5  14        0.09      -14.23     23.42 o 
 -11   6  14        9.81       21.90     20.76 o 
 -10   6  14       28.63       50.77     23.93 o 
  -9   6  14       14.34       18.17     19.55 o 
  -8   6  14       39.37       27.64     21.42 o 
  -7   6  14       29.13       50.74     23.22 o 
  -6   6  14       15.30        7.20     19.84 o 
  -5   6  14       36.69       13.40     18.70 o 
  -4   6  14        0.01       23.52     17.09 o 
  -3   6  14        3.12       32.43     25.26 o 
  -2   6  14        5.92       34.88     24.64 o 
  -1   6  14       30.25       12.52     18.26 o 
   1   6  14       80.24      123.94     50.12 o 
   2   6  14       41.05      108.41     45.73 o 
   3   6  14       70.48      103.26     37.27 o 
   4   6  14       39.82       57.01     48.10 o 
   5   6  14       40.01       20.02     18.84 o 
   6   6  14       40.81      111.32     46.84 o 
   7   6  14       61.63       57.41     23.76 o 
   8   6  14       12.57       21.78     21.44 o 
   9   6  14       30.80       32.35     21.44 o 
  10   6  14        0.00       -9.24     37.53 o 
  -7   7  14       53.58       61.19     27.97 o 
  -6   7  14       30.42       35.62     24.49 o 
  -5   7  14        1.19        3.53     20.18 o 
  -4   7  14        1.23       -3.49     18.31 o 
  -3   7  14        4.33       30.10     25.38 o 
  -2   7  14        0.35       -8.57     17.05 o 
  -1   7  14        2.71       17.63     26.70 o 
   0   7  14        7.32       99.18     63.72 o 
   1   7  14       30.59      112.35     47.35 o 
   2   7  14       24.23       68.38     28.46 o 
   3   7  14        9.56       96.21     35.26 o 
   4   7  14        3.51       39.46     26.95 o 
   5   7  14        5.53       -1.79     17.40 o 
   6   7  14        1.93       30.95     21.78 o 
 -15   0  15       92.78      135.14     33.99 o 
 -13   0  15        3.76        3.11     19.78 o 
 -11   0  15      511.22      468.83     43.21 o 
  -9   0  15       65.36       42.81     23.32 o 
  -7   0  15      147.30      192.79     31.88 o 
  -5   0  15        5.14       -7.31     15.28 o 
  -3   0  15       34.16        4.95     15.80 o 
  -1   0  15      902.60      743.97     87.64 o 
   1   0  15      463.65      509.24     84.62 o 
   3   0  15        1.35        5.54     44.83 o 
   5   0  15     3127.36     2727.04    148.09 o 
   7   0  15     1504.41     1468.79    111.32 o 
   9   0  15      809.91      770.66     81.10 o 
  11   0  15       16.55      244.29     37.78 o 
 -16   1  15        1.09       26.76     24.33 o 
 -15   1  15        0.16        3.43     20.15 o 
 -14   1  15        0.04       -9.75     20.41 o 
 -13   1  15        7.78       19.89     22.42 o 
 -12   1  15       30.18       16.71     22.54 o 
 -11   1  15        0.12       -8.62     19.19 o 
 -10   1  15      264.32      263.62     33.61 o 
  -9   1  15       58.67       46.39     23.20 o 
  -8   1  15       36.53       36.85     21.63 o 
  -7   1  15       71.42       51.00     20.51 o 
  -6   1  15        1.17       -1.56     16.16 o 
  -5   1  15      187.11      191.66     28.71 o 
  -4   1  15        2.65       -5.93     14.46 o 
  -3   1  15      121.89      160.50     27.49 o 
  -2   1  15     1042.96      958.53     45.64 o 
  -1   1  15      328.55      335.72     33.24 o 
   0   1  15      151.42      183.45     27.72 o 
   1   1  15      472.93      474.82     58.00 o 
   2   1  15      111.00      139.37     25.98 o 
   3   1  15        0.95       -7.00     18.23 o 
   4   1  15       29.54        1.91     19.78 o 
   5   1  15      199.30      212.14     29.94 o 
   6   1  15       42.04       34.82     21.95 o 
   7   1  15      190.05      219.71     30.91 o 
   8   1  15      484.59      470.50     63.51 o 
   9   1  15      153.39      186.47     36.90 o 
  10   1  15        0.14       50.55     61.45 o 
  11   1  15      193.86      331.80    155.90 o 
 -16   2  15       35.26       53.31     26.30 o 
 -15   2  15        9.82       25.67     23.72 o 
 -14   2  15       12.12       28.01     24.32 o 
 -13   2  15       95.67       87.29     29.41 o 
 -12   2  15       45.98       58.98     27.75 o 
 -11   2  15        1.02       -6.99     18.15 o 
 -10   2  15       58.88       28.94     22.91 o 
  -9   2  15      432.54      499.51     40.30 o 
  -8   2  15      207.27      259.78     33.01 o 
  -7   2  15      577.49      489.44     37.00 o 
  -6   2  15       37.45       27.28     20.21 o 
  -5   2  15      120.93      137.76     27.66 o 
  -4   2  15      437.03      363.94     35.84 o 
  -3   2  15        9.72       22.86     18.71 o 
  -2   2  15      212.38      222.38     30.59 o 
  -1   2  15        7.20        5.71     18.11 o 
   0   2  15      157.02      140.52     26.96 o 
   1   2  15      147.81      209.12     45.97 o 
   2   2  15      396.47      414.24     38.50 o 
   3   2  15      503.24      479.79     26.09 o 
   4   2  15       12.53       23.75     12.49 o 
   5   2  15       13.66       16.85     11.97 o 
   6   2  15      248.57      286.54     24.02 o 
   7   2  15      373.42      340.56     26.30 o 
   8   2  15      114.75      162.86     33.66 o 
   9   2  15      167.56      173.43     40.69 o 
  10   2  15        6.06       19.75     22.35 o 
  11   2  15       63.16       56.35     23.67 o 
  13   2  15       96.99      106.12     25.27 o 
  14   2  15        2.42        0.42     17.52 o 
  15   2  15        0.82       -5.90     22.41 o 
 -15   3  15       36.78       73.04     29.89 o 
 -14   3  15       27.29       43.70     26.53 o 
 -13   3  15        6.74       13.84     34.00 o 
 -12   3  15       11.43       42.13     29.97 o 
 -11   3  15       80.37       66.89     28.53 o 
 -10   3  15        4.91       16.86     15.77 o 
  -9   3  15      106.16      133.44     21.22 o 
  -8   3  15        0.34        3.48     12.62 o 
  -7   3  15      257.92      237.38     24.52 o 
  -6   3  15       74.31       92.55     18.62 o 
  -5   3  15        5.17       -2.88     12.28 o 
  -4   3  15      130.05      141.86     20.41 o 
  -3   3  15      123.31      103.77     18.24 o 
  -2   3  15       34.61       33.48     14.29 o 
  -1   3  15       25.52       28.60     13.85 o 
   0   3  15        0.01        6.61     12.20 o 
   1   3  15        0.41        1.59     14.36 o 
   2   3  15      191.36      236.25     31.42 o 
   3   3  15      336.95      372.85     27.39 o 
   4   3  15      139.92      180.56     21.96 o 
   5   3  15      230.73      249.50     33.44 o 
   6   3  15       17.89       18.72     17.16 o 
   7   3  15        1.99       28.46     15.11 o 
   8   3  15        0.03       19.78     26.86 o 
   9   3  15        8.97       23.06     37.73 o 
  10   3  15       13.11       49.52     54.06 o 
  12   3  15       35.45        5.19     17.70 o 
  13   3  15       46.82       28.83     20.03 o 
  14   3  15       13.10       -1.96     18.40 o 
  15   3  15        1.53       -2.52     19.76 o 
 -14   4  15        1.72       20.26     19.35 o 
 -13   4  15       34.40       28.38     21.87 o 
 -12   4  15       22.66       42.47     21.39 o 
 -11   4  15       23.77       34.89     19.96 o 
 -10   4  15        2.13        0.00     14.38 o 
  -9   4  15       68.29       90.64     21.70 o 
  -8   4  15       72.56       81.96     21.15 o 
  -7   4  15       73.51      117.79     20.69 o 
  -6   4  15       52.82       92.80     19.19 o 
  -5   4  15      369.93      348.73     27.85 o 
  -4   4  15       76.16       80.33     17.43 o 
  -3   4  15       10.61       15.16     13.72 o 
  -2   4  15      383.22      360.21     28.36 o 
  -1   4  15       59.28       39.02     16.35 o 
   0   4  15      166.96      193.48     29.30 o 
   1   4  15        8.55       17.27     25.32 o 
   2   4  15        5.09       32.30     29.31 o 
   3   4  15        7.08       20.25     20.07 o 
   4   4  15      428.00      431.67     52.12 o 
   5   4  15      111.71      127.70     49.57 o 
   6   4  15       96.36      115.13     38.65 o 
   7   4  15        0.05       44.73     32.51 o 
   8   4  15        1.61       13.45     41.04 o 
   9   4  15        6.79      126.60    137.51 o 
  10   4  15        4.67       13.90     18.73 o 
  11   4  15       71.77       57.48     26.70 o 
  12   4  15       12.39       -3.02     28.21 o 
  13   4  15        1.03       15.49     19.66 o 
 -12   5  15       12.32       22.40     33.75 o 
 -11   5  15       29.57       69.30     25.32 o 
 -10   5  15       27.11       10.36     19.71 o 
  -9   5  15       21.12        8.62     23.17 o 
  -8   5  15        0.83       14.10     21.41 o 
  -7   5  15       51.86       65.37     27.28 o 
  -6   5  15      121.34      121.64     23.88 o 
  -5   5  15       11.68       23.79     18.13 o 
  -4   5  15      173.13      178.81     27.49 o 
  -3   5  15       20.80       14.72     17.85 o 
  -2   5  15       10.70       17.45     17.03 o 
  -1   5  15        1.04       -9.50     14.59 o 
   0   5  15       26.70       61.13     49.19 o 
   1   5  15        5.48       29.02     56.35 o 
   2   5  15        2.06       33.42     36.96 o 
   3   5  15       12.45       94.69     56.41 o 
   4   5  15       21.29       54.85     42.37 o 
   5   5  15      184.63      113.67     25.09 o 
   6   5  15       56.56      139.63     50.36 o 
   7   5  15        5.42       34.76     37.78 o 
   8   5  15        8.70       -3.92     17.23 o 
   9   5  15       53.69       50.37     23.71 o 
  10   5  15        7.80      -23.67     30.22 o 
  11   5  15        0.00        7.68     19.80 o 
  -9   6  15        1.47        6.12     18.07 o 
  -8   6  15        3.14       -8.97     16.21 o 
  -7   6  15        7.64       25.02     21.65 o 
  -6   6  15        5.42       23.11     18.02 o 
  -5   6  15        3.58       30.97     18.38 o 
  -4   6  15        5.53       19.36     18.35 o 
  -3   6  15       98.59      110.86     25.38 o 
  -1   6  15       67.52       71.37     27.41 o 
   1   6  15       17.58      131.97     32.74 o 
   2   6  15        7.42       36.08     48.86 o 
   4   6  15        5.96       16.62     31.23 o 
   5   6  15       18.11       10.47     18.89 o 
   6   6  15       75.07       73.83     24.18 o 
   7   6  15      102.42       71.50     25.25 o 
   8   6  15       68.14       47.42     24.23 o 
   9   6  15       13.90      -11.93     26.95 o 
  -4   7  15        0.88       17.08     21.12 o 
  -3   7  15        0.05       19.11     18.42 o 
  -2   7  15       22.08       36.52     26.44 o 
  -1   7  15       18.93       23.17     28.71 o 
   1   7  15        2.40      109.27     70.27 o 
   2   7  15        0.66      169.24     39.79 o 
   3   7  15        1.41      137.01     38.78 o 
   4   7  15       15.35       39.92     20.22 o 
 -14   0  16      193.87      113.84     64.47 o 
 -12   0  16       24.90       36.77     53.90 o 
 -10   0  16      372.25      390.87     80.59 o 
  -8   0  16       11.26       10.58     51.38 o 
  -6   0  16        1.27      -16.12     47.85 o 
  -4   0  16      336.95      432.68     80.59 o 
  -2   0  16      352.34      383.32     81.10 o 
   0   0  16      177.65       79.58     59.94 o 
   2   0  16      959.54      777.21     91.67 o 
   4   0  16      264.86      274.01     70.01 o 
   6   0  16     1412.11     1359.99    112.33 o 
   8   0  16       14.44       97.21     37.78 o 
  10   0  16       12.27      140.03     36.27 o 
 -15   1  16       24.06       53.27     31.98 o 
 -14   1  16        0.03        5.66     23.77 o 
 -13   1  16       25.11       13.41     22.36 o 
 -12   1  16       13.19       -7.27     20.24 o 
 -11   1  16        8.16       -5.34     22.13 o 
 -10   1  16       40.49       38.96     24.15 o 
  -9   1  16      210.57      200.67     32.13 o 
  -8   1  16        5.41      -15.05     15.61 o 
  -7   1  16        0.16        0.14     17.30 o 
  -6   1  16      296.34      299.36     34.80 o 
  -5   1  16       37.42       21.03     20.42 o 
  -4   1  16      139.96      127.81     25.74 o 
  -3   1  16      432.13      389.29     34.03 o 
  -2   1  16      225.59      273.45     33.55 o 
  -1   1  16      131.30      140.55     26.07 o 
   0   1  16      286.69      237.71     31.62 o 
   1   1  16      154.41      256.62     30.76 o 
   2   1  16       66.44       79.90     23.61 o 
   3   1  16       30.33       43.35     22.08 o 
   4   1  16        0.13       -5.29     18.83 o 
   5   1  16        0.28       -1.27     19.42 o 
   6   1  16       31.63       50.71     23.17 o 
   7   1  16        0.02       41.36     28.21 o 
   8   1  16        5.40       81.20     24.75 o 
   9   1  16       35.84      160.47     30.41 o 
  10   1  16       58.37      189.90     46.34 o 
 -15   2  16        1.39       32.44     25.69 o 
 -14   2  16        0.06       16.88     25.16 o 
 -13   2  16       26.83       51.89     27.35 o 
 -12   2  16        3.24      -12.89     20.43 o 
 -11   2  16        0.61       -8.70     20.07 o 
 -10   2  16       57.40       33.17     23.18 o 
  -9   2  16      379.43      364.38     39.12 o 
  -8   2  16       12.39       22.91     20.42 o 
  -7   2  16      205.18      173.00     30.91 o 
  -6   2  16       68.26      100.00     25.94 o 
  -5   2  16       24.16        9.73     19.88 o 
  -4   2  16        2.27       -6.26     16.80 o 
  -3   2  16        0.17      -12.57     15.51 o 
  -2   2  16      145.68      143.37     28.31 o 
  -1   2  16       12.27       18.92     21.12 o 
   0   2  16      377.79      333.72     36.17 o 
   1   2  16      175.59      121.68     43.51 o 
   2   2  16       88.28      125.88     27.10 o 
   3   2  16       25.50       40.48     22.70 o 
   4   2  16      169.42      161.34     29.64 o 
   5   2  16      136.45      168.27     30.17 o 
   6   2  16       75.79      119.67     38.18 o 
   7   2  16      114.09      200.79     45.75 o 
   8   2  16      179.99      289.42     36.42 o 
   9   2  16        3.28       51.11     41.81 o 
  10   2  16        1.32       77.28     84.87 o 
  14   2  16        0.12       15.11     41.81 o 
 -14   3  16        0.05       25.58     30.73 o 
 -13   3  16        8.18       20.23     25.75 o 
 -12   3  16        0.56       -0.32     21.32 o 
 -11   3  16       73.74      112.56     34.72 o 
 -10   3  16        6.22       42.43     26.81 o 
  -9   3  16      106.64      129.62     29.20 o 
  -8   3  16       19.06       18.68     19.98 o 
  -7   3  16        1.77        2.62     19.35 o 
  -6   3  16        1.67       15.24     18.84 o 
  -5   3  16      260.20      202.60     31.95 o 
  -4   3  16      104.74      106.46     25.86 o 
  -3   3  16      179.16      188.42     31.61 o 
  -2   3  16        2.82       13.05     20.21 o 
  -1   3  16      160.71      189.56     31.59 o 
   0   3  16       19.12       -2.63     18.25 o 
   1   3  16        0.42       17.13     29.42 o 
   2   3  16       31.17       43.03     29.37 o 
   3   3  16      102.93      136.26     34.54 o 
   4   3  16       27.53       55.40     26.83 o 
   5   3  16       10.45       40.97     16.77 o 
   6   3  16        2.88       28.22     22.79 o 
   7   3  16       37.53       22.00     35.58 o 
   8   3  16       12.13       47.85     51.05 o 
   9   3  16       73.59       66.50     21.90 o 
  10   3  16        8.93      -12.74     24.18 o 
  11   3  16       24.85       42.31     44.33 o 
  13   3  16       22.17      -16.23     16.39 o 
 -13   4  16        2.74       56.89     27.58 o 
 -12   4  16        0.55        5.01     23.72 o 
 -11   4  16        2.99       14.49     24.68 o 
 -10   4  16        4.51        0.68     16.30 o 
  -9   4  16       36.05       23.28     17.91 o 
  -8   4  16       18.04       20.96     16.95 o 
  -7   4  16      260.74      274.03     27.41 o 
  -6   4  16       22.31       50.01     20.69 o 
  -5   4  16       52.76       42.29     16.90 o 
  -4   4  16        2.38        8.30     15.83 o 
  -3   4  16        0.17        7.15     15.59 o 
  -2   4  16        9.04       24.19     14.13 o 
  -1   4  16       58.19      111.40     22.61 o 
   0   4  16       25.23       11.52     28.21 o 
   1   4  16        2.86       13.24     32.68 o 
   2   4  16       16.99       57.09     44.36 o 
   3   4  16       60.23       79.46     26.61 o 
   4   4  16       55.51       87.76     27.21 o 
   5   4  16      469.22      387.27     64.09 o 
   6   4  16        1.30       45.10     53.01 o 
   7   4  16       10.15       61.48     69.82 o 
   8   4  16        4.72        6.44     25.94 o 
   9   4  16        3.10        8.06     42.81 o 
  11   4  16       18.69        7.33     19.98 o 
  12   4  16        2.39        4.41     18.38 o 
 -11   5  16       28.44       43.37     20.05 o 
 -10   5  16        0.81       20.97     17.85 o 
  -9   5  16        0.03       32.58     19.34 o 
  -8   5  16        0.16       27.35     19.03 o 
  -7   5  16       45.42       64.64     22.02 o 
  -6   5  16       84.92      108.66     23.79 o 
  -5   5  16       91.59       85.38     22.85 o 
  -4   5  16        0.17        5.66     26.07 o 
  -3   5  16        0.28        6.92     16.68 o 
  -2   5  16        1.38       13.91     17.62 o 
  -1   5  16        1.04      -20.88     26.44 o 
   0   5  16        0.28      -13.96     27.45 o 
   1   5  16        3.09       60.41     87.64 o 
   2   5  16        8.81      130.67     57.93 o 
   3   5  16       42.62       54.65     47.10 o 
   4   5  16        8.17       27.06     23.67 o 
   5   5  16       41.28       21.66     32.74 o 
   6   5  16       30.51       44.64     22.27 o 
   7   5  16       20.07       34.19     21.44 o 
   8   5  16        4.36       28.17     21.71 o 
   9   5  16        0.36        5.73     18.64 o 
  10   5  16        3.04       -1.82     21.68 o 
  -8   6  16        4.31       32.21     19.64 o 
  -7   6  16       42.25       43.64     25.96 o 
  -6   6  16        5.37       30.40     19.86 o 
  -5   6  16        7.36       32.68     20.88 o 
  -4   6  16        2.26       12.12     18.32 o 
   4   6  16       21.41       35.10     38.53 o 
   6   6  16        8.57       18.16     20.82 o 
   7   6  16      144.63      146.33     30.73 o 
 -15   0  17       34.48      -62.46     52.38 o 
 -13   0  17       26.51       37.27     62.96 o 
 -11   0  17      238.10      138.52     70.01 o 
  -9   0  17       10.21      -17.13     51.88 o 
  -7   0  17        0.73       21.66     53.90 o 
  -5   0  17        1.43      -28.21     52.38 o 
  -3   0  17      189.55      199.97     71.02 o 
  -1   0  17      195.60      273.51     73.54 o 
   1   0  17       28.81       20.65     49.87 o 
   3   0  17       15.57       19.64     49.87 o 
   5   0  17      228.57      265.45     66.99 o 
   7   0  17       20.50      121.39     46.34 o 
   9   0  17      121.26      431.17     54.40 o 
 -14   1  17       28.39       37.34     40.55 o 
 -13   1  17        0.07      -14.38     24.63 o 
 -12   1  17       12.30      -11.83     22.26 o 
 -11   1  17       48.37       55.66     26.01 o 
 -10   1  17        0.32      -13.22     23.71 o 
  -9   1  17       63.56       40.96     25.26 o 
  -8   1  17       10.92       -5.99     17.44 o 
  -7   1  17       87.98       81.23     26.51 o 
  -6   1  17       34.79       29.63     21.10 o 
  -5   1  17       26.43       20.93     21.21 o 
  -4   1  17        4.02      -14.55     19.36 o 
  -3   1  17       20.67       40.77     21.00 o 
  -2   1  17      299.77      297.48     35.41 o 
  -1   1  17      235.50      246.72     32.82 o 
   0   1  17      293.20      232.50     51.42 o 
   1   1  17      217.19      220.76     50.32 o 
   2   1  17       53.36       45.99     37.83 o 
   3   1  17        0.01        3.54     33.46 o 
   4   1  17      208.31      234.13     47.78 o 
   5   1  17        1.17       32.16     29.51 o 
   6   1  17       27.66       61.76     34.00 o 
   7   1  17        0.37       83.57     28.53 o 
   8   1  17       31.78      149.79     33.19 o 
   9   1  17       66.43      320.04     32.72 o 
 -14   2  17       15.65       -8.10     20.25 o 
 -13   2  17       35.05       12.71     26.70 o 
 -12   2  17       40.41       44.41     26.98 o 
 -11   2  17        0.45      -11.25     22.36 o 
 -10   2  17        1.86        3.09     23.06 o 
  -9   2  17        2.65       -0.92     20.36 o 
  -8   2  17       19.33       14.23     22.11 o 
  -7   2  17        5.94       -1.03     19.55 o 
  -6   2  17       33.61       29.61     20.92 o 
  -5   2  17       44.40       39.75     22.35 o 
  -4   2  17       53.82       35.15     23.46 o 
  -3   2  17       33.41       27.93     22.56 o 
  -2   2  17      208.63      164.52     30.64 o 
  -1   2  17       10.17       10.11     19.51 o 
   0   2  17        0.53      -23.45     32.30 o 
   1   2  17        0.00       47.61     23.80 o 
   2   2  17       12.86       67.95     21.88 o 
   3   2  17       53.90       53.87     23.75 o 
   4   2  17      233.93      278.09     47.38 o 
   5   2  17      123.34      178.93     39.80 o 
   6   2  17      243.66      315.42     64.85 o 
   7   2  17      329.83      432.96     46.25 o 
   8   2  17      402.44      631.64     75.05 o 
 -13   3  17        0.57       25.36     26.56 o 
 -12   3  17       12.69       33.35     27.02 o 
 -11   3  17        0.83       -2.11     22.80 o 
 -10   3  17       36.55       43.82     29.12 o 
  -9   3  17       41.82       60.81     27.51 o 
  -8   3  17        9.39       18.44     21.28 o 
  -7   3  17       21.30       23.22     22.10 o 
  -6   3  17       13.53       26.17     22.48 o 
  -5   3  17        1.68       -4.65     17.99 o 
  -4   3  17      164.17      139.04     30.06 o 
  -3   3  17        0.36       -5.39     19.19 o 
  -2   3  17       19.36       20.33     21.62 o 
  -1   3  17      318.01      369.14     39.64 o 
   0   3  17       27.70       49.45     34.70 o 
   1   3  17        6.84       61.13     30.44 o 
   2   3  17       47.19       79.48     24.96 o 
   3   3  17      134.29      149.51     29.57 o 
   4   3  17       18.05       90.60     61.37 o 
   5   3  17       95.87      145.64     66.62 o 
   6   3  17       51.61      261.42     69.01 o 
   7   3  17       13.05      124.02    107.54 o 
 -11   4  17        3.18       34.86     28.44 o 
 -10   4  17      129.15      116.22     36.78 o 
  -9   4  17      135.15      141.67     37.51 o 
  -8   4  17      149.31      125.13     39.54 o 
  -7   4  17      453.71      462.64     72.36 o 
  -6   4  17        9.39       26.00     37.35 o 
  -5   4  17      159.34      161.72     38.95 o 
  -4   4  17        2.01        7.46     31.32 o 
  -3   4  17        1.21       33.26     36.57 o 
  -2   4  17       13.25       28.48     41.86 o 
  -1   4  17        5.75        8.37     29.68 o 
   0   4  17        6.06       30.43     36.38 o 
   1   4  17       16.58       92.77     53.64 o 
   2   4  17       13.07       57.47     47.69 o 
   3   4  17       41.47       89.75     30.93 o 
   4   4  17       45.02       84.37     52.06 o 
   5   4  17       15.06       40.33     28.21 o 
   6   4  17      263.77      288.75     61.41 o 
   7   4  17        0.48       22.16     41.81 o 
   8   4  17       69.10       66.49     50.37 o 
  10   4  17       39.83       49.36     50.37 o 
  11   4  17       23.65      -12.79     18.76 o 
  -9   5  17        0.29       25.61     19.12 o 
  -8   5  17       11.71       16.03     19.45 o 
  -7   5  17        3.66        4.88     18.07 o 
  -6   5  17        0.94      -14.13     15.05 o 
  -5   5  17        6.10       13.44     18.82 o 
  -4   5  17       19.45       28.21     31.47 o 
  -3   5  17       17.29       -2.01     53.90 o 
  -2   5  17        1.61        3.30     26.36 o 
   0   5  17       34.71      -45.84     59.94 o 
   1   5  17       11.48       52.23     47.81 o 
   3   5  17      127.70      157.78     61.20 o 
   4   5  17       57.46       99.11     60.95 o 
   5   5  17       77.86       95.20     42.31 o 
   6   5  17       39.26       57.86     43.57 o 
   7   5  17        5.12       22.16     39.79 o 
   9   5  17        2.70      -15.15     19.09 o 
  -5   6  17       69.04       85.67     25.83 o 
  -4   6  17       10.71       13.64     18.55 o 
  -3   6  17       82.44       87.64     45.84 o 
  -2   6  17        4.13       43.29     31.10 o 
   1   6  17       35.48      160.68     35.26 o 
   2   6  17        4.12      167.73     40.30 o 
   3   6  17        5.36      104.27     38.28 o 
   4   6  17        2.50       79.58     37.27 o 
   5   6  17       10.08      101.75     42.31 o 
 -12   0  18        0.00      -79.33     52.89 o 
 -10   0  18        1.01      -39.79     51.88 o 
  -8   0  18        9.62        3.02     57.42 o 
  -6   0  18        0.28       -1.51     53.90 o 
  -4   0  18      255.69      246.31     77.57 o 
  -2   0  18      243.27      225.15     74.04 o 
   0   0  18      164.29       97.72     63.97 o 
   2   0  18       27.76        5.54     51.88 o 
   4   0  18        0.42       11.59     44.83 o 
   6   0  18       57.98      123.91     52.89 o 
   8   0  18       34.38      194.43     48.86 o 
 -13   1  18       39.62        5.03     43.51 o 
 -12   1  18        0.40      -54.38     37.39 o 
 -11   1  18        1.46      -41.06     37.54 o 
 -10   1  18      170.66      180.60     51.80 o 
  -9   1  18       14.57      -32.25     35.93 o 
  -8   1  18       11.02      -10.74     38.78 o 
  -7   1  18       13.72      -23.15     37.90 o 
  -6   1  18       82.17       48.45     63.72 o 
  -5   1  18       13.41       -1.77     39.87 o 
  -4   1  18        4.66        4.10     38.14 o 
  -3   1  18      123.31       90.47     43.77 o 
  -2   1  18       29.42       28.88     38.78 o 
  -1   1  18       89.48      120.65     46.27 o 
   0   1  18       36.81       19.49     37.87 o 
   1   1  18       78.12       75.48     43.60 o 
   2   1  18       98.54       74.43     41.65 o 
   3   1  18        9.29       37.02     48.61 o 
   4   1  18        1.91       11.69     30.60 o 
   5   1  18      172.20      199.51     45.74 o 
   6   1  18        1.76       59.03     32.74 o 
   7   1  18       65.66      167.62     51.38 o 
   8   1  18      143.91      342.06     40.73 o 
 -13   2  18        4.94        5.53     26.57 o 
 -12   2  18       19.84       21.94     32.24 o 
 -11   2  18        0.03      -10.86     22.16 o 
 -10   2  18       53.47       57.95     28.27 o 
  -9   2  18       61.59       64.85     27.22 o 
  -8   2  18      160.44      147.94     31.48 o 
  -7   2  18      112.63      140.54     31.19 o 
  -6   2  18        5.50      -23.01     17.33 o 
  -5   2  18        1.06      -11.29     20.31 o 
  -4   2  18       14.44      -16.53     21.02 o 
  -3   2  18        8.45        3.29     21.01 o 
  -2   2  18        3.79      -18.87     23.09 o 
  -1   2  18      106.32       95.14     31.24 o 
   0   2  18      119.86      110.27     44.65 o 
   1   2  18       85.75      155.26     43.48 o 
   2   2  18       83.98      124.25     27.13 o 
   3   2  18        2.26       38.35     20.65 o 
   4   2  18      293.37      342.58     39.00 o 
   5   2  18       67.57      144.02     30.32 o 
   6   2  18        3.09       30.87     31.03 o 
   7   2  18        0.96      159.82     50.12 o 
   8   2  18      101.99      427.64     56.92 o 
 -12   3  18        0.00       12.62     25.46 o 
 -11   3  18        1.52        1.09     38.78 o 
 -10   3  18       20.87       20.02     24.73 o 
  -9   3  18        3.12        7.07     20.41 o 
  -8   3  18        6.18        6.13     21.05 o 
  -7   3  18       21.51       -4.06     21.66 o 
  -6   3  18       12.57       35.44     22.91 o 
  -5   3  18        2.40        4.99     26.46 o 
  -4   3  18        6.02        6.96     22.17 o 
  -3   3  18        2.44       13.93     20.08 o 
  -2   3  18       28.57       26.07     22.91 o 
  -1   3  18       11.05       17.09     37.51 o 
   0   3  18        2.26       33.54     46.09 o 
   1   3  18       17.39      103.70     27.17 o 
   2   3  18      228.99      255.75     33.84 o 
   3   3  18        0.34       57.51     41.89 o 
   4   3  18        0.06       77.72     56.90 o 
   5   3  18      118.52      133.06     37.80 o 
   7   3  18       36.15      264.86    159.42 o 
 -10   4  18       90.93       66.05     38.53 o 
  -9   4  18        9.18       31.44     28.69 o 
  -8   4  18       51.53       75.56     34.06 o 
  -7   4  18       37.80       84.06     46.29 o 
  -6   4  18        0.19       51.55     46.34 o 
  -5   4  18       27.11       85.91     34.02 o 
  -4   4  18        2.04       13.76     53.58 o 
  -3   4  18        3.20       32.75     42.86 o 
  -2   4  18        0.81       33.56     44.60 o 
  -1   4  18       34.41       14.65     37.02 o 
   0   4  18        1.40       62.85     80.59 o 
   1   4  18       25.42       97.58     91.93 o 
   2   4  18       22.59       53.99     82.61 o 
   3   4  18        7.82       27.35     34.25 o 
   4   4  18        4.19      323.53    171.51 o 
  -7   5  18        2.07       15.92     25.72 o 
  -6   5  18        7.13       34.55     31.68 o 
  -5   5  18        2.05       -5.26     28.61 o 
  -2   5  18        0.74      -27.70     61.96 o 
   0   5  18        0.41       92.77     90.67 o 
   2   5  18       17.65      209.54     44.83 o 
   4   5  18        9.72       80.09     38.28 o 
   5   5  18       31.77       75.57     45.58 o 
   6   5  18        0.95       75.08     29.47 o 
 -11   0  19        3.17      -72.03     54.40 o 
  -9   0  19        2.14      -18.64     57.93 o 
  -7   0  19        2.80      -31.23     57.93 o 
  -5   0  19      234.77      265.45     82.61 o 
  -3   0  19       87.35       25.69     59.94 o 
  -1   0  19      236.88      227.17     77.57 o 
   1   0  19       96.73      122.90     65.48 o 
   3   0  19       28.96       94.19     61.96 o 
   5   0  19        5.60       66.49     42.31 o 
   7   0  19        1.41      152.62     44.33 o 
 -12   1  19        7.06      -58.18     42.56 o 
 -11   1  19       76.19       12.05     43.77 o 
 -10   1  19        0.45      -50.56     39.23 o 
  -9   1  19       41.77       32.91     45.23 o 
  -8   1  19        1.61      -27.31     39.14 o 
  -7   1  19        0.33      -29.28     38.07 o 
  -6   1  19       59.01       22.46     43.25 o 
  -5   1  19       31.87       44.43     50.37 o 
  -4   1  19       14.89      -22.22     37.54 o 
  -3   1  19        0.03       -6.07     38.87 o 
  -2   1  19       15.13       13.53     40.23 o 
  -1   1  19        0.84      -20.54     36.14 o 
   0   1  19        3.96       36.15     40.18 o 
   1   1  19       35.59       49.26     41.60 o 
   2   1  19      112.77      121.29     45.84 o 
   3   1  19       35.68       58.24     39.44 o 
   4   1  19       15.59       68.24     35.63 o 
   5   1  19       42.55      160.42     40.90 o 
   6   1  19        4.35      120.74     33.15 o 
   7   1  19       25.18      189.39     33.65 o 
   9   1  19       35.13      465.64     93.69 o 
 -11   2  19       15.33       33.64     27.48 o 
 -10   2  19        0.08       -1.08     23.45 o 
  -9   2  19        1.31       11.21     23.60 o 
  -8   2  19        1.13      -24.81     20.31 o 
  -7   2  19       25.68       13.31     23.71 o 
  -6   2  19        2.68       -4.05     22.70 o 
  -5   2  19       26.66       26.44     23.21 o 
  -4   2  19        0.46       18.66     24.62 o 
  -3   2  19       59.60       38.34     24.11 o 
  -2   2  19      127.80      169.73     33.16 o 
  -1   2  19       37.64       42.64     24.04 o 
   0   2  19       11.45      -18.77     42.56 o 
   1   2  19       41.05       72.26     42.34 o 
   2   2  19        4.87       11.39     53.90 o 
   3   2  19        8.93       65.70     33.02 o 
   4   2  19        4.10       77.98     60.44 o 
   5   2  19       14.79      143.51     54.65 o 
 -10   3  19        2.07        2.24     24.59 o 
  -9   3  19       11.08       27.61     24.28 o 
  -8   3  19        0.07       -7.17     22.75 o 
  -7   3  19        0.02        6.33     22.48 o 
  -6   3  19        9.34       12.85     23.00 o 
  -5   3  19       15.78       32.71     32.78 o 
  -4   3  19        0.20        3.39     26.98 o 
  -3   3  19        0.09       11.32     40.67 o 
  -2   3  19        0.18       40.67     35.23 o 
  -1   3  19        5.02       -0.87     24.70 o 
   0   3  19        7.56       59.07     50.37 o 
   1   3  19       56.29      150.84     38.05 o 
   2   3  19       93.35      203.84     40.17 o 
   3   3  19       10.59       74.78     36.77 o 
   4   3  19       14.16       38.15     27.78 o 
   5   3  19        4.64       21.02     30.50 o 
  -8   4  19       11.89        5.99     27.28 o 
  -7   4  19       43.06       30.79     30.00 o 
  -6   4  19        0.62       -7.00     31.98 o 
  -5   4  19        0.58      -11.89     24.93 o 
  -4   4  19       26.65      -14.19     35.51 o 
  -3   4  19       18.69      -13.25     42.56 o 
  -2   4  19        0.20      -35.32     23.55 o 
  -1   4  19        1.24      116.15     96.71 o 
   0   4  19        3.55      130.32     68.77 o 
   1   4  19       21.05       97.52     89.41 o 
   2   4  19       21.32       65.76     91.42 o 
   3   4  19       48.54       37.27     70.01 o 
   5   4  19       47.87      340.47    178.31 o 
   0   5  19        2.46      187.38     34.25 o 
 -10   0  20      116.78       58.93     71.02 o 
  -8   0  20        0.21      -23.17     57.93 o 
  -6   0  20        7.29      -23.17     58.43 o 
  -4   0  20       26.83      -12.09     57.42 o 
  -2   0  20       57.06       10.58     55.41 o 
   0   0  20        9.60      -41.30     48.86 o 
   2   0  20       59.68       70.01     61.45 o 
   4   0  20       19.17       62.46     49.87 o 
   6   0  20       42.32      187.88     53.39 o 
 -10   1  20        1.37      -49.25     42.27 o 
  -9   1  20       58.57       16.96     46.81 o 
  -8   1  20       14.54      -18.89     42.86 o 
  -7   1  20       19.15      -48.05     39.87 o 
  -6   1  20       30.98      -20.86     44.07 o 
  -5   1  20        3.41      -27.87     55.16 o 
  -4   1  20       12.39       -8.46     41.85 o 
  -3   1  20       43.17       -4.29     47.60 o 
  -2   1  20        1.28        4.39     40.23 o 
  -1   1  20        4.38       -5.38     38.14 o 
   0   1  20        3.39      -14.52     35.31 o 
   1   1  20        4.87       14.24     36.57 o 
   2   1  20        4.16        3.73     33.26 o 
   3   1  20        9.91       40.80     34.27 o 
   4   1  20      103.42      175.09     44.25 o 
   5   1  20       56.18      155.45     40.37 o 
   6   1  20       11.83      157.77     33.38 o 
   7   1  20        9.16      252.26     44.07 o 
   9   1  20        0.25      550.43     92.43 o 
  -9   2  20       44.46       54.55     47.88 o 
  -8   2  20       11.09        6.86     42.67 o 
  -7   2  20       28.75       38.08     45.05 o 
  -6   2  20       16.07       12.71     58.43 o 
  -5   2  20        5.11       36.04     41.84 o 
  -4   2  20       35.48       19.15     42.58 o 
  -3   2  20        0.05      -18.19     37.87 o 
  -2   2  20       80.47       90.61     73.04 o 
  -1   2  20       47.04       58.18     43.08 o 
   0   2  20        5.79       28.40     40.17 o 
   1   2  20        1.15       30.31     52.13 o 
   2   2  20        7.25       69.73     35.96 o 
   3   2  20        0.01       72.77     70.27 o 
   4   2  20       22.72      124.52     74.55 o 
   5   2  20        0.17      223.45    143.81 o 
   6   2  20        0.05      356.32    154.89 o 
  -8   3  20       27.71       60.28     37.56 o 
  -7   3  20        2.92       21.90     34.37 o 
  -6   3  20        5.29       21.92     25.39 o 
  -5   3  20        0.12       -0.33     34.11 o 
  -4   3  20        8.40       35.04     31.29 o 
  -3   3  20        1.39        0.51     27.19 o 
  -2   3  20        7.41       77.90     51.25 o 
  -1   3  20        3.41       73.37     60.70 o 
   0   3  20        1.13      144.47     71.21 o 
   1   3  20       45.15      159.64     97.21 o 
   2   3  20       39.83      148.89     61.45 o 
   3   3  20        5.91      127.97     40.49 o 
   4   3  20        9.10       86.58     34.02 o 
  -5   4  20        1.49      -10.66     64.73 o 
  -4   4  20        0.75       11.60     31.98 o 
  -3   4  20       19.00      -25.38     41.05 o 
  -2   4  20        7.96        0.74     37.78 o 
  -1   4  20       15.00      -75.05     63.47 o 
   1   4  20        4.48      175.29     32.24 o 
   2   4  20       19.98      105.87    107.54 o 
  -9   0  21        1.90      -33.24     65.98 o 
  -7   0  21       17.11      -22.16     60.44 o 
  -5   0  21      123.99      152.62     77.57 o 
  -3   0  21      153.53      132.47     74.04 o 
  -1   0  21      122.98      113.84     71.02 o 
   1   0  21       20.62       41.30     58.93 o 
   3   0  21       23.72       98.22     61.96 o 
   5   0  21       11.29      136.00     51.88 o 
  -8   1  21        0.79      -45.49     42.27 o 
  -7   1  21        4.16      -26.15     42.99 o 
  -6   1  21       15.22      -14.30     42.53 o 
  -5   1  21        0.02      -17.66     49.36 o 
  -4   1  21       18.02       34.83     62.46 o 
  -3   1  21       23.46       -7.85     60.19 o 
  -2   1  21        2.29       -6.81     39.97 o 
  -1   1  21        7.37       41.66     43.89 o 
   0   1  21        0.69       13.63     39.31 o 
   1   1  21        0.08       38.08     37.95 o 
   2   1  21       55.58      119.18     44.23 o 
   3   1  21        0.00       65.34     53.64 o 
   4   1  21       15.68      114.66     41.05 o 
   5   1  21        6.82      155.00     44.07 o 
  -7   2  21       50.88       64.69     62.71 o 
  -6   2  21       58.75       51.07     46.30 o 
  -5   2  21        0.03        0.53     63.47 o 
  -4   2  21        1.07        3.16     40.78 o 
  -3   2  21        4.89       -4.62     54.90 o 
  -2   2  21       50.43       38.45     50.12 o 
  -1   2  21       18.11       23.03     40.77 o 
   0   2  21       95.41      143.27     57.67 o 
   1   2  21        0.63       58.67     76.81 o 
   2   2  21        1.38      114.82     41.56 o 
   3   2  21        8.63       94.81     65.73 o 
   4   2  21        0.01      -10.07     55.91 o 
   5   2  21       16.45      293.97    128.70 o 
  -5   3  21       10.32       41.55     38.53 o 
  -4   3  21        0.39       34.29     76.56 o 
  -3   3  21       18.68       71.58    108.30 o 
  -2   3  21        0.02       26.30     92.18 o 
  -1   3  21       10.64       97.32    127.94 o 
   0   3  21        6.25      -38.78     65.48 o 
   1   3  21       28.95      116.34     87.39 o 
   2   3  21       21.60      119.14    123.41 o 
   3   3  21        5.16        4.03     71.02 o 
  -6   0  22        0.35      -39.29     56.41 o 
  -4   0  22       92.28       69.51     72.03 o 
  -2   0  22        0.89        2.52     60.95 o 
   0   0  22        2.51       39.29     61.96 o 
   2   0  22       16.80       84.62     60.95 o 
  -5   1  22       22.97       42.04     47.11 o 
  -4   1  22       28.08       -2.51     44.03 o 
  -3   1  22        0.02        7.07     42.31 o 
  -2   1  22        0.02      -42.28     37.47 o 
  -1   1  22       15.83       32.60     44.15 o 
   0   1  22       42.11       90.51     44.66 o 
   1   1  22        0.18       43.40     51.38 o 
   2   1  22        6.68       27.20     60.95 o 
   3   1  22       27.34      158.98     56.16 o 
   4   1  22       23.66      192.16     39.91 o 
   5   1  22        0.87      181.18     44.07 o 
  -4   2  22       16.48       21.79     43.55 o 
  -3   2  22        2.31       29.75     76.06 o 
  -2   2  22       11.38       45.01     43.15 o 
  -1   2  22       24.40       68.44     62.96 o 
   0   2  22       10.21       50.74     84.37 o 
   1   2  22        0.01       66.16     76.31 o 
   2   2  22       34.07      161.05     79.58 o 
   3   2  22        0.73      174.14     64.73 o 
                                                 
